# Supplementary material for: Crystal structure of (μ-N,N′-di­benzyl­dithio­oxamidato-κN,S:N′,S′)bis­[(η3-crotyl)palladium(II)]
Source: Acta Crystallogr E Crystallogr Commun. 2015 Jan 28;71(Pt 2):m40–1. doi: 10.1107/S2056989015001292 (PMC4384546; doi:10.1107/S2056989015001292)
Supplement: Supplementary file 1 [file e-71-00m40-sup1.cif]

##############################################################################
#                                                                            #
# This CIF contains the data in a paper accepted for publication in          #
# Acta Crystallographica Section E. It conforms to the requirements of       #
# Notes for Authors for Acta Crystallographica Section E, and has been       #
# peer reviewed under the auspices of the IUCr Commission on Journals.       #
#                                                                            #
# Full details of the Crystallographic Information File format               #
# are given in the paper "The Crystallographic Information File (CIF):       #
# a New Standard Archive File for Crystallography" by S. R. Hall, F. H.      #
# Allen and I. D. Brown [Acta Cryst. (1991), A47, 655-685].                  #
#                                                                            #
# The current version of the core CIF dictionary is obtainable from          #
# ftp://ftp.iucr.org/pub/cif_core.dic.                                       #
#                                                                            #
# Software is freely available for graphical display of the structure(s)     #
# in this CIF. For information consult the CIF software page                 #
# http://www.iucr.org/resources/cif/software.                                #
#                                                                            #
# This file may be used for bona fide research purposes within the           #
# scientific community so long as proper attribution is given to the journal # 
# article from which it was obtained.                                        #
#                                                                            #
##############################################################################
data_global
_audit_creation_method     'WinGX routine CIF_UPDATE'
_audit_conform_dict_name     cif_core.dic
_audit_conform_dict_version     2.4.3
_journal_data_validation_number     ?
_journal_date_recd_electronic     2014-12-08
_journal_date_accepted     2015-01-21
_journal_name_full     'Acta Crystallographica, Section E'
_journal_year     2015
_journal_volume     71
_journal_issue      2
_journal_page_first     m40
_journal_page_last     m41
_journal_paper_category     HM
_journal_paper_doi     10.1107/S2056989015001292
_journal_coeditor_code     ZS2324
_publ_contact_author_name     'Giuseppe Bruno'
_publ_contact_author_address
;
Department of Chemical Sciences,
University of Messina,
Via F. Stagno d'Alcontres 31,
98166 Messina
Italy
;
_publ_contact_author_email     ' gbruno@unime.it'
_publ_contact_author_fax     ?
_publ_contact_author_phone     ?
_publ_section_title
;\
Crystal structure of
(\m-<i>N</i>,<i>N</i>'-dibenzyldithiooxamidato-\k<i>N</i>,<i>S</i>:<i>N</i>',\
<i>S</i>')bis[(\h^3^-crotyl)palladium(II)]
;
loop_
    _publ_author_name
    _publ_author_footnote
    _publ_author_address
    'Bruno, Giuseppe' .
;
Department of Chemical Sciences,
University of Messina,
Via F. Stagno d'Alcontres 31,
98166 Messina, Italy
;
    'Lanza, Santo' .
;
Department of Chemical Sciences,
University of Messina,
Via F. Stagno d'Alcontres 31,
98166 Messina, Italy
;
    'Giannetto, Antonino' .
;
Department of Chemical Sciences,
University of Messina,
Via F. Stagno d'Alcontres 31,
98166 Messina, Italy
;
    'Sacca, Alessandro' .
;
Department of Chemical Sciences,
University of Messina,
Via F. Stagno d'Alcontres 31,
98166 Messina, Italy
;
    'Amiri Rudbari, Hadi' .
;
Faculty of Chemistry,
University of Isfahan,
Isfahan, Iran
;
_publ_section_synopsis     .
data_I
_audit_creation_method     'WinGX routine CIF_UPDATE'
_chemical_name_systematic
;\
(\m-<i>N</i>,<i>N</i>'-Dibenzyldithiooxamidato-\
\k<i>N</i>,<i>S</i>:<i>N</i>',<i>S</i>')bis[(\h^3^-crotyl)palladium(II)]
;
_chemical_name_common     ?
_chemical_formula_moiety     'C24 H28 N2 Pd2 S2'
_chemical_formula_sum     'C24 H28 N2 Pd2 S2'
_chemical_formula_iupac     '[Pd2 (C4 H7)2 (C16 H14 N2 S2)]'
_chemical_formula_weight     621.40
_symmetry_cell_setting     monoclinic
_symmetry_space_group_name_H-M     'C 2/c'
_symmetry_space_group_name_Hall     '-C 2yc'
_shelx_space_group_comment
;
The symmetry employed for this SHELXL refinement is uniquely defined
by the following loop, which should always be used as a source of
symmetry information in preference to the above space-group names.
They are only intended as comments.
;
loop_
    _space_group_symop_operation_xyz
    'x, y, z'
    '-x, y, -z+1/2'
    'x+1/2, y+1/2, z'
    '-x+1/2, y+1/2, -z+1/2'
    '-x, -y, -z'
    'x, -y, z-1/2'
    '-x+1/2, -y+1/2, -z'
    'x+1/2, -y+1/2, z-1/2'
_cell_length_a     18.3240(2)
_cell_length_b     7.16600(10)
_cell_length_c     19.5080(2)
_cell_angle_alpha     90
_cell_angle_beta     109.341(4)
_cell_angle_gamma     90
_cell_volume     2417.03(7)
_cell_formula_units_Z     4
_cell_measurement_reflns_used     236
_cell_measurement_theta_min     4.30
_cell_measurement_theta_max     24.0
_cell_measurement_temperature     298.0(10)
_exptl_crystal_description     prismatic
_exptl_crystal_colour     yellow
_exptl_crystal_size_max     0.35
_exptl_crystal_size_mid     0.10
_exptl_crystal_size_min     0.08
_exptl_crystal_density_diffrn     1.708
_exptl_crystal_density_meas     ?
_exptl_crystal_density_method     'not measured'
_exptl_crystal_F_000     1240
_exptl_absorpt_coefficient_mu     1.674
_exptl_absorpt_correction_type     multi-scan
_exptl_absorpt_process_details
;
(SADABS; Bruker, 2012)
;
_exptl_absorpt_correction_T_min     0.6114
_exptl_absorpt_correction_T_max     0.7455
_exptl_special_details     ?
_diffrn_ambient_temperature     298.0(10)
_diffrn_radiation_type     MoK\a
_diffrn_radiation_wavelength     0.71073
_diffrn_radiation_source     'fine-focus sealed tube'
_diffrn_radiation_monochromator     graphite
_diffrn_measurement_device_type     'Bruker APEXII CCD'
_diffrn_measurement_method     '\f and \w scans'
_diffrn_detector_area_resol_mean     ?
_diffrn_reflns_number     34315
_diffrn_reflns_av_R_equivalents     0.0185
_diffrn_reflns_theta_min     2.645
_diffrn_reflns_theta_max     26.999
_diffrn_reflns_theta_full     25.242
_diffrn_measured_fraction_theta_max     0.998
_diffrn_measured_fraction_theta_full     0.998
_diffrn_reflns_limit_h_min     -23
_diffrn_reflns_limit_h_max     23
_diffrn_reflns_limit_k_min     -9
_diffrn_reflns_limit_k_max     9
_diffrn_reflns_limit_l_min     -24
_diffrn_reflns_limit_l_max     24
_diffrn_standards_number     0
_diffrn_standards_interval_count     .
_diffrn_standards_interval_time     .
_diffrn_standards_decay_%     ?
_refine_special_details
;
Refinement of <i>F</i>^2^ against ALL reflections. The weighted <i>R</i>-factor
<i>wR</i> and goodness of fit <i>S</i> are based on <i>F</i>^2^, conventional
<i>R</i>-factors <i>R</i> are based on <i>F</i>, with <i>F</i> set to zero for
negative <i>F</i>^2^. The threshold expression of <i>F</i>^2^ >
2\s(<i>F</i>^2^) is used only for calculating <i>R</i>-factors(gt) <i>etc</i>.
and is not relevant to the choice of reflections for refinement.
<i>R</i>-factors based on <i>F</i>^2^ are statistically about twice as large
as those based on <i>F</i>, and <i>R</i>- factors based on ALL data will be
even larger.
;
_reflns_number_total     2638
_reflns_number_gt     2474
_reflns_threshold_expression     I>2\s(I)
_refine_ls_structure_factor_coef     Fsqd
_refine_ls_matrix_type     full
_refine_ls_R_factor_all     0.0338
_refine_ls_R_factor_gt     0.0314
_refine_ls_wR_factor_ref     0.0846
_refine_ls_goodness_of_fit_ref     1.032
_refine_ls_restrained_S_all     1.032
_refine_ls_number_reflns     2638
_refine_ls_number_parameters     136
_refine_ls_number_restraints     0
_refine_ls_hydrogen_treatment     constr
_refine_ls_weighting_scheme     calc
_refine_ls_weighting_details
              'w=1/[\s^2^(Fo^2^)+(0.0388P)^2^+8.6756P] where P=(Fo^2^+2Fc^2^)/3'
_atom_sites_solution_hydrogens     geom
_refine_ls_shift/su_max     0.001
_refine_ls_shift/su_mean     0
_refine_diff_density_max     1.358
_refine_diff_density_min     -0.618
_refine_ls_extinction_method     none
loop_
    _atom_type_symbol
    _atom_type_description
    _atom_type_scat_dispersion_real
    _atom_type_scat_dispersion_imag
    _atom_type_scat_source
    C C 0.0033 0.0016 'International Tables Vol C Tables 4.2.6.8 and 6.1.1.4'
    H H 0 0 'International Tables Vol C Tables 4.2.6.8 and 6.1.1.4'
    N N 0.0061 0.0033 'International Tables Vol C Tables 4.2.6.8 and 6.1.1.4'
    S S 0.1246 0.1234 'International Tables Vol C Tables 4.2.6.8 and 6.1.1.4'
    Pd Pd -0.9988 1.0072 'International Tables Vol C Tables 4.2.6.8 and 6.1.1.4'
_computing_data_collection
;
APEX2 (Bruker, 2012)
;
_computing_cell_refinement
;
SAINT (Bruker, 2012)
;
_computing_data_reduction
;
SAINT (Bruker, 2012)
;
_computing_structure_solution
;
SHELXS97 (Sheldrick, 2008)
;
_computing_structure_refinement
;
SHELXL97 (Sheldrick, 2015)
;
_computing_molecular_graphics
;
SHELXTL (Sheldrick, 2008)
;
_computing_publication_material
;
SHELXTL (Sheldrick, 2008), PLATON (Spek, 2009) and
enCIFer (Allen <i>et al.</i>, 2004)
;
loop_
    _atom_site_type_symbol
    _atom_site_label
    _atom_site_fract_x
    _atom_site_fract_y
    _atom_site_fract_z
    _atom_site_U_iso_or_equiv
    _atom_site_adp_type
    _atom_site_calc_flag
    _atom_site_occupancy
    _atom_site_disorder_assembly
    _atom_site_disorder_group
    Pd Pd1 0.01936(2) 0.33811(4) 0.42230(2) 0.04724(11) Uani d 1 . .
    S S 0.10566(5) 0.15413(15) 0.50967(6) 0.0622(3) Uani d 1 . .
    N N6 -0.06138(15) 0.1444(4) 0.43152(13) 0.0420(6) Uani d 1 . .
    C C5 -0.14245(18) 0.1654(5) 0.38465(17) 0.0483(8) Uani d 1 . .
    H H2A -0.16 0.2904 0.3902 0.058 Uiso calc 1 . .
    H H2B -0.1743 0.0779 0.4001 0.058 Uiso calc 1 . .
    C C4 0.04236(16) -0.0084(4) 0.52284(14) 0.0381(6) Uani d 1 . .
    C C6 -0.15288(17) 0.1315(4) 0.30539(16) 0.0401(6) Uani d 1 . .
    C C8 -0.2302(3) 0.1740(6) 0.1805(2) 0.0663(11) Uani d 1 . .
    H H5 -0.2741 0.2225 0.1459 0.08 Uiso calc 1 . .
    C C7 -0.2179(2) 0.2040(5) 0.25323(19) 0.0528(8) Uani d 1 . .
    H H6 -0.2534 0.2732 0.2674 0.063 Uiso calc 1 . .
    C C10 -0.1143(2) -0.0012(7) 0.2104(2) 0.0705(11) Uani d 1 . .
    H H7 -0.0792 -0.0712 0.1959 0.085 Uiso calc 1 . .
    C C11 -0.10169(19) 0.0268(6) 0.28338(19) 0.0540(8) Uani d 1 . .
    H H8 -0.0585 -0.0253 0.3178 0.065 Uiso calc 1 . .
    C C9 -0.1782(3) 0.0736(7) 0.1589(2) 0.0710(12) Uani d 1 . .
    H H9 -0.1861 0.056 0.1098 0.085 Uiso calc 1 . .
    C C12 0.1701(3) 0.5766(8) 0.4400(3) 0.0902(15) Uani d 1 . .
    H H12A 0.1966 0.4599 0.4537 0.135 Uiso calc 1 . .
    H H12B 0.1764 0.6502 0.4827 0.135 Uiso calc 1 . .
    H H12C 0.1914 0.6426 0.4082 0.135 Uiso calc 1 . .
    C C1 -0.0440(3) 0.5326(7) 0.3405(3) 0.0850(15) Uani d 1 . .
    H H1A -0.061 0.4886 0.2906 0.102 Uiso calc 1 . .
    H H1B -0.0818 0.6099 0.352 0.102 Uiso calc 1 . .
    C C2 0.0273(3) 0.5825(8) 0.3678(4) 0.103(2) Uani d 1 . .
    H H2 0.0183 0.6645 0.4044 0.124 Uiso calc 1 . .
    C C3 0.0927(4) 0.5440(11) 0.4048(5) 0.157(4) Uani d 1 . .
    H H3 0.1024 0.4731 0.3657 0.188 Uiso calc 1 . .
loop_
    _atom_site_aniso_label
    _atom_site_aniso_U_11
    _atom_site_aniso_U_22
    _atom_site_aniso_U_33
    _atom_site_aniso_U_12
    _atom_site_aniso_U_13
    _atom_site_aniso_U_23
    Pd1 0.04780(16) 0.05170(18) 0.04023(15) -0.00269(11) 0.01192(11) 0.00890(10)
    S 0.0387(4) 0.0756(7) 0.0600(5) -0.0124(4) -0.0002(4) 0.0248(5)
    N6 0.0365(12) 0.0535(15) 0.0314(12) 0.0015(11) 0.0049(10) 0.0057(11)
    C5 0.0354(15) 0.068(2) 0.0374(15) 0.0097(14) 0.0068(12) 0.0095(14)
    C4 0.0359(14) 0.0492(16) 0.0258(12) -0.0023(12) 0.0059(11) 0.0012(11)
    C6 0.0338(13) 0.0438(16) 0.0371(14) 0.0010(12) 0.0044(11) 0.0067(12)
    C8 0.069(2) 0.067(3) 0.0437(19) 0.0010(19) -0.0071(18) 0.0086(17)
    C7 0.0477(17) 0.055(2) 0.0462(17) 0.0130(15) 0.0021(14) 0.0062(15)
    C10 0.061(2) 0.090(3) 0.064(2) -0.003(2) 0.0254(19) -0.021(2)
    C11 0.0390(15) 0.066(2) 0.0502(18) 0.0054(15) 0.0054(13) -0.0051(16)
    C9 0.084(3) 0.087(3) 0.0376(17) -0.022(2) 0.0136(18) -0.0077(19)
    C12 0.073(3) 0.088(4) 0.109(4) -0.022(3) 0.028(3) 0.004(3)
    C1 0.080(3) 0.075(3) 0.087(3) 0.002(2) 0.012(2) 0.044(3)
    C2 0.078(3) 0.084(4) 0.134(5) -0.006(3) 0.017(3) 0.064(4)
    C3 0.078(4) 0.145(6) 0.206(8) -0.040(4) -0.009(4) 0.128(6)
_geom_special_details
;
All e.s.d.'s (except the e.s.d. in the dihedral angle between two l.s. planes)
are estimated using the full covariance matrix. The cell e.s.d.'s are taken
into account individually in the estimation of e.s.d.'s in distances, angles
and torsion angles; correlations between e.s.d.'s in cell parameters are only
used when they are defined by crystal symmetry. An approximate (isotropic)
treatment of cell e.s.d.'s is used for estimating e.s.d.'s involving l.s.
planes.
;
loop_
    _geom_bond_atom_site_label_1
    _geom_bond_atom_site_label_2
    _geom_bond_site_symmetry_2
    _geom_bond_distance
    _geom_bond_publ_flag
    Pd1 C2 . 2.079(5) ?
    Pd1 N6 . 2.080(3) ?
    Pd1 C3 . 2.098(5) ?
    Pd1 C1 . 2.147(4) ?
    Pd1 S . 2.3148(9) ?
    S C4 . 1.722(3) ?
    N6 C4 5_556 1.288(4) ?
    N6 C5 . 1.472(4) ?
    C5 C6 . 1.513(4) ?
    C5 H2A . 0.97 ?
    C5 H2B . 0.97 ?
    C4 N6 5_556 1.288(4) ?
    C4 C4 5_556 1.517(5) ?
    C6 C11 . 1.376(5) ?
    C6 C7 . 1.386(4) ?
    C8 C9 . 1.367(7) ?
    C8 C7 . 1.378(5) ?
    C8 H5 . 0.93 ?
    C7 H6 . 0.93 ?
    C10 C9 . 1.374(6) ?
    C10 C11 . 1.380(5) ?
    C10 H7 . 0.93 ?
    C11 H8 . 0.93 ?
    C9 H9 . 0.93 ?
    C12 C3 . 1.377(7) ?
    C12 H12A . 0.96 ?
    C12 H12B . 0.96 ?
    C12 H12C . 0.96 ?
    C1 C2 . 1.289(7) ?
    C1 H1A . 0.97 ?
    C1 H1B . 0.97 ?
    C2 C3 . 1.208(7) ?
    C2 H2 . 0.98 ?
    C3 H3 . 0.98 ?
loop_
    _geom_angle_atom_site_label_1
    _geom_angle_atom_site_label_2
    _geom_angle_atom_site_label_3
    _geom_angle_site_symmetry_1
    _geom_angle_site_symmetry_3
    _geom_angle
    _geom_angle_publ_flag
    C2 Pd1 N6 . . 141.18(17) ?
    C2 Pd1 C3 . . 33.6(2) ?
    N6 Pd1 C3 . . 174.70(17) ?
    C2 Pd1 C1 . . 35.46(19) ?
    N6 Pd1 C1 . . 105.80(15) ?
    C3 Pd1 C1 . . 68.9(2) ?
    C2 Pd1 S . . 135.22(16) ?
    N6 Pd1 S . . 83.58(7) ?
    C3 Pd1 S . . 101.66(16) ?
    C1 Pd1 S . . 170.53(14) ?
    C4 S Pd1 . . 99.53(10) ?
    C4 N6 C5 5_556 . 119.6(3) ?
    C4 N6 Pd1 5_556 . 121.8(2) ?
    C5 N6 Pd1 . . 118.6(2) ?
    N6 C5 C6 . . 112.2(3) ?
    N6 C5 H2A . . 109.2 ?
    C6 C5 H2A . . 109.2 ?
    N6 C5 H2B . . 109.2 ?
    C6 C5 H2B . . 109.2 ?
    H2A C5 H2B . . 107.9 ?
    N6 C4 C4 5_556 5_556 117.2(3) ?
    N6 C4 S 5_556 . 125.0(2) ?
    C4 C4 S 5_556 . 117.8(3) ?
    C11 C6 C7 . . 119.0(3) ?
    C11 C6 C5 . . 122.5(3) ?
    C7 C6 C5 . . 118.5(3) ?
    C9 C8 C7 . . 120.5(4) ?
    C9 C8 H5 . . 119.8 ?
    C7 C8 H5 . . 119.8 ?
    C8 C7 C6 . . 120.3(4) ?
    C8 C7 H6 . . 119.9 ?
    C6 C7 H6 . . 119.9 ?
    C9 C10 C11 . . 120.5(4) ?
    C9 C10 H7 . . 119.7 ?
    C11 C10 H7 . . 119.7 ?
    C6 C11 C10 . . 120.2(3) ?
    C6 C11 H8 . . 119.9 ?
    C10 C11 H8 . . 119.9 ?
    C8 C9 C10 . . 119.5(4) ?
    C8 C9 H9 . . 120.3 ?
    C10 C9 H9 . . 120.3 ?
    C3 C12 H12A . . 109.5 ?
    C3 C12 H12B . . 109.5 ?
    H12A C12 H12B . . 109.5 ?
    C3 C12 H12C . . 109.5 ?
    H12A C12 H12C . . 109.5 ?
    H12B C12 H12C . . 109.5 ?
    C2 C1 Pd1 . . 69.4(3) ?
    C2 C1 H1A . . 116.7 ?
    Pd1 C1 H1A . . 116.7 ?
    C2 C1 H1B . . 116.7 ?
    Pd1 C1 H1B . . 116.7 ?
    H1A C1 H1B . . 113.7 ?
    C3 C2 C1 . . 148.5(5) ?
    C3 C2 Pd1 . . 74.1(3) ?
    C1 C2 Pd1 . . 75.2(3) ?
    C3 C2 H2 . . 94.3 ?
    C1 C2 H2 . . 94.3 ?
    Pd1 C2 H2 . . 94.3 ?
    C2 C3 C12 . . 156.0(6) ?
    C2 C3 Pd1 . . 72.3(3) ?
    C12 C3 Pd1 . . 130.4(4) ?
    C2 C3 H3 . . 93.1 ?
    C12 C3 H3 . . 93.1 ?
    Pd1 C3 H3 . . 93.1 ?
loop_
    _geom_torsion_atom_site_label_1
    _geom_torsion_atom_site_label_2
    _geom_torsion_atom_site_label_3
    _geom_torsion_atom_site_label_4
    _geom_torsion_site_symmetry_1
    _geom_torsion_site_symmetry_2
    _geom_torsion_site_symmetry_3
    _geom_torsion_site_symmetry_4
    _geom_torsion
    _geom_torsion_publ_flag
    C4 N6 C5 C6 5_556 . . . -112.8(3) ?
    Pd1 N6 C5 C6 . . . . 67.6(3) ?
    Pd1 S C4 N6 . . . 5_556 -178.6(3) ?
    Pd1 S C4 C4 . . . 5_556 1.6(3) ?
    N6 C5 C6 C11 . . . . 23.2(5) ?
    N6 C5 C6 C7 . . . . -159.0(3) ?
    C9 C8 C7 C6 . . . . -0.4(6) ?
    C11 C6 C7 C8 . . . . -1.1(6) ?
    C5 C6 C7 C8 . . . . -179.1(4) ?
    C7 C6 C11 C10 . . . . 1.6(6) ?
    C5 C6 C11 C10 . . . . 179.4(4) ?
    C9 C10 C11 C6 . . . . -0.6(7) ?
    C7 C8 C9 C10 . . . . 1.4(7) ?
    C11 C10 C9 C8 . . . . -1.0(7) ?
    Pd1 C1 C2 C3 . . . . 12.2(17) ?
    C1 C2 C3 C12 . . . . -175.4(17) ?
    Pd1 C2 C3 C12 . . . . -163(3) ?
    C1 C2 C3 Pd1 . . . . -12.3(17) ?
_iucr_refine_instructions_details
;
 TITL L_New in C2/c
CELL  0.71073  18.3240   7.1660  19.5080   90.000  109.341   90.000
ZERR     8.00   0.0002   0.0001   0.0002    0.000    0.004    0.000
LATT   7
SYMM  - X,   Y, 1/2 - Z
SFAC  C    H    N    S    PD
UNIT  96   112  8    8    8
MERG   2
OMIT    -4  54.00
OMIT     2   0   0
OMIT     0   0   2
OMIT     5   3   1
OMIT     -6   0   2
FMAP   2
PLAN   15
L.S.   12
ACTA
BOND  $h
REM   EXTI    0.000000
WGHT    0.038800    8.675600
FVAR       0.07683
PD1   5    0.019359    0.338112    0.422301    11.00000    0.04780    0.05170 =
         0.04023    0.00890    0.01192   -0.00269
S     4    0.105655    0.154129    0.509669    11.00000    0.03872    0.07564 =
         0.06002    0.02481   -0.00016   -0.01242
N6    3   -0.061382    0.144383    0.431520    11.00000    0.03646    0.05351 =
         0.03135    0.00573    0.00494    0.00153
C5    1   -0.142449    0.165388    0.384650    11.00000    0.03543    0.06804 =
         0.03741    0.00954    0.00677    0.00970
AFIX  23
H2A   2   -0.159964    0.290431    0.390228    11.00000   -1.20000
H2B   2   -0.174293    0.077878    0.400091    11.00000   -1.20000
AFIX   0
C4    1    0.042356   -0.008447    0.522838    11.00000    0.03591    0.04925 =
         0.02582    0.00119    0.00588   -0.00225
C6    1   -0.152879    0.131528    0.305391    11.00000    0.03383    0.04384 =
         0.03712    0.00666    0.00437    0.00104
C8    1   -0.230156    0.174039    0.180529    11.00000    0.06872    0.06735 =
         0.04374    0.00861   -0.00715    0.00101
AFIX  43
H5    2   -0.274087    0.222514    0.145896    11.00000   -1.20000
AFIX   0
C7    1   -0.217922    0.204013    0.253235    11.00000    0.04773    0.05458 =
         0.04620    0.00622    0.00206    0.01303
AFIX  43
H6    2   -0.253448    0.273175    0.267399    11.00000   -1.20000
AFIX   0
C10   1   -0.114275   -0.001196    0.210368    11.00000    0.06118    0.09000 =
         0.06375   -0.02051    0.02538   -0.00331
AFIX  43
H7    2   -0.079211   -0.071219    0.195873    11.00000   -1.20000
AFIX   0
C11   1   -0.101686    0.026785    0.283381    11.00000    0.03896    0.06588 =
         0.05022   -0.00512    0.00536    0.00541
AFIX  43
H8    2   -0.058484   -0.025285    0.317814    11.00000   -1.20000
AFIX   0
C9    1   -0.178209    0.073587    0.158913    11.00000    0.08400    0.08650 =
         0.03762   -0.00771    0.01360   -0.02229
AFIX  43
H9    2   -0.186071    0.055977    0.109752    11.00000   -1.20000
AFIX   0
C12   1    0.170134    0.576645    0.440024    11.00000    0.07256    0.08764 =
         0.10870    0.00370    0.02768   -0.02182
AFIX  33
H12A  2    0.196624    0.459857    0.453744    11.00000   -1.50000
H12B  2    0.176355    0.650250    0.482705    11.00000   -1.50000
H12C  2    0.191429    0.642619    0.408202    11.00000   -1.50000
AFIX   0
C1    1   -0.044025    0.532555    0.340460    11.00000    0.08019    0.07550 =
         0.08738    0.04398    0.01188    0.00203
AFIX  23
H1A   2   -0.060999    0.488612    0.290620    11.00000   -1.20000
H1B   2   -0.081803    0.609883    0.352040    11.00000   -1.20000
AFIX   0
C2    1    0.027340    0.582540    0.367791    11.00000    0.07822    0.08446 =
         0.13359    0.06359    0.01694   -0.00580
AFIX  13
H2    2    0.018317    0.664539    0.404385    11.00000   -1.20000
AFIX   0
C3    1    0.092696    0.543963    0.404781    11.00000    0.07810    0.14506 =
         0.20601    0.12757   -0.00863   -0.04017
AFIX  13
H3    2    0.102423    0.473109    0.365712    11.00000   -1.20000
AFIX   0
HKLF 4
REM  L_New in C2/c
REM R1 =  0.0314 for    2474 Fo > 4sig(Fo)  and  0.0338 for all    2638 data
REM    136 parameters refined using      0 restraints
END
;
