# Supplementary material for: Crystal structure of (μ-N,N′-di­benzyl­dithio­oxamidato-κN,S:N′,S′)bis­[(η3-crotyl)palladium(II)]
Source: Acta Crystallogr E Crystallogr Commun. 2015 Jan 28;71(Pt 2):m40–1. doi: 10.1107/S2056989015001292 (PMC4384546; doi:10.1107/S2056989015001292)
Supplement: Supplementary file 2 [file e-71-00m40-Isup2.hkl]

#
# h,k,l, Fc-squared, Fo-squared, sigma(Fo-squared), status flag
#
data_I
_shelx_title ' L_New in C2/c'
_shelx_refln_list_code          4
_shelx_F_calc_maximum      393.96
_exptl_crystal_F_000      1240.00
_reflns_d_resolution_high  0.7828

loop_
 _space_group_symop_operation_xyz
 'x, y, z'
 '-x, y, -z+1/2'
 'x+1/2, y+1/2, z'
 '-x+1/2, y+1/2, -z+1/2'
 '-x, -y, -z'
 'x, -y, z-1/2'
 '-x+1/2, -y+1/2, -z'
 'x+1/2, -y+1/2, z-1/2'

_cell_length_a    18.3240
_cell_length_b     7.1660
_cell_length_c    19.5080
_cell_angle_alpha  90.000
_cell_angle_beta  109.341
_cell_angle_gamma  90.000

_shelx_F_squared_multiplier     1.000

loop_
 _refln_index_h
 _refln_index_k
 _refln_index_l
 _refln_F_squared_calc
 _refln_F_squared_meas
 _refln_F_squared_sigma
 _refln_observed_status
   4   0   0      16714.84      15515.89        67.61 o
   6   0   0      17949.88      15715.88        67.88 o
   8   0   0      16631.66      14474.05        66.40 o
  10   0   0       6191.05       5680.05        29.25 o
  12   0   0          0.24         37.95         3.06 o
  14   0   0       3898.07       3771.69        27.83 o
  16   0   0       3953.27       3758.50        38.71 o
  18   0   0         18.58          4.01         6.26 o
  20   0   0        154.57        112.63        10.40 o
  22   0   0       1116.24       1160.72        25.88 o
   1   1   0       5466.25       5404.40       114.01 o
   3   1   0      74610.32      77735.12       405.71 o
   5   1   0      42982.33      43172.12       165.15 o
   7   1   0       7594.70       7148.42        27.23 o
   9   1   0         78.80         73.36         2.08 o
  11   1   0        836.48        799.84         6.64 o
  13   1   0        307.90        288.31         4.79 o
  15   1   0         16.86          9.82         3.06 o
  17   1   0        836.86        761.47        11.32 o
  19   1   0       1687.28       1634.88        18.42 o
  21   1   0        537.32        580.80        19.34 o
   0   2   0        828.64        645.34         8.05 o
   2   2   0        288.95        263.86         5.00 o
   4   2   0      19319.48      19752.76        83.16 o
   6   2   0       3706.84       3308.38        16.42 o
   8   2   0       6253.30       5847.03        27.80 o
  10   2   0        708.14        662.01         5.96 o
  12   2   0        116.69        132.39         3.21 o
  14   2   0        590.12        630.12         8.78 o
  16   2   0        267.67        248.98         9.56 o
  18   2   0        240.64        232.38        12.42 o
  20   2   0        229.48        223.58        12.16 o
   1   3   0      26540.22      24868.56       189.41 o
   3   3   0      67939.38      71393.22       417.67 o
   5   3   0      39131.14      38040.17       199.53 o
   7   3   0      19021.09      18641.83        81.57 o
   9   3   0       1726.20       1556.87        10.99 o
  11   3   0       1326.39       1157.31         9.01 o
  13   3   0        189.36        157.67         4.61 o
  15   3   0         87.67         29.21         5.22 o
  17   3   0        874.00        757.94        15.44 o
  19   3   0       1967.47       1895.00        31.38 o
   0   4   0      20818.07      20057.84       192.91 o
   2   4   0       9112.05       8983.36        78.42 o
   4   4   0       3162.31       2912.79        24.35 o
   6   4   0       6202.54       5803.22        37.26 o
   8   4   0       3007.99       2929.41        23.85 o
  10   4   0        532.30        462.20         7.55 o
  12   4   0        557.25        542.40         8.21 o
  14   4   0          6.20          7.88         4.61 o
  16   4   0         77.83         77.62         7.24 o
  18   4   0         41.28         51.16         8.34 o
   1   5   0        585.33        540.57        11.40 o
   3   5   0       1950.57       1829.97        23.00 o
   5   5   0       1395.72       1344.20        19.09 o
   7   5   0       1208.83       1081.19        18.99 o
   9   5   0         39.14         33.72         3.83 o
  11   5   0        114.27        157.74         6.88 o
  13   5   0          0.51         64.46         6.98 o
  15   5   0         16.15         39.68         5.53 o
  17   5   0         31.22         13.61         6.14 o
   0   6   0      19544.80      19886.49       224.70 o
   2   6   0      10786.00      10542.82        78.93 o
   4   6   0       3584.16       3569.67        35.93 o
   6   6   0       1160.48       1192.64        23.99 o
   8   6   0       3082.00       3057.25        70.12 o
  10   6   0        597.10        531.28        15.47 o
  12   6   0         19.99          7.16         4.74 o
  14   6   0        188.27        168.44         7.72 o
  16   6   0        350.90        305.16        14.41 o
   1   7   0        317.60        297.25         8.31 o
   3   7   0       2133.47       2077.06        36.65 o
   5   7   0       2750.88       2760.58        40.29 o
   7   7   0        431.57        376.09        16.64 o
   9   7   0        332.17        325.42        21.83 o
  11   7   0        128.90        109.36         7.35 o
  13   7   0         51.17         59.64         7.49 o
   0   8   0         92.81         52.78         7.72 o
   2   8   0         24.98         -3.24         4.78 o
   4   8   0        280.18        216.36        11.93 o
   6   8   0         39.17         61.13        13.30 o
   8   8   0         15.58         88.10        30.50 o
  10   8   0         34.44         59.30        28.80 o
   1   9   0        860.19        857.25        15.19 o
   3   9   0        864.61        875.47        21.57 o
 -21   1   1        172.35        242.94        13.49 o
 -19   1   1        413.74        471.53        10.15 o
 -17   1   1         70.00        117.77         5.35 o
 -15   1   1       2031.31       2170.08        16.09 o
 -13   1   1      22634.91      23024.74        85.30 o
 -11   1   1      25252.64      24355.08        92.18 o
  -9   1   1      21646.86      20845.32        74.31 o
  -7   1   1       9650.94       9559.16        35.10 o
  -5   1   1      63540.11      67078.07       256.04 o
  -3   1   1      12965.26      13326.15        52.52 o
  -1   1   1      41271.93      43337.36       832.14 o
   1   1   1      15787.21      16527.59        69.51 o
   3   1   1       4647.37       5415.92        21.41 o
   5   1   1          1.05          5.47         1.62 o
   7   1   1         31.79         23.57         1.78 o
   9   1   1       3925.94       3656.30        15.93 o
  11   1   1      30546.96      30585.98       114.83 o
  13   1   1      10150.47      10126.38        42.09 o
  15   1   1       3094.40       3230.63        21.23 o
  17   1   1       1456.56       1584.80        16.20 o
  19   1   1       1519.32       1605.75        21.59 o
  21   1   1       1188.87       1413.13        27.87 o
 -20   2   1          1.74          7.70         7.61 o
 -18   2   1        954.10       1093.37        20.95 o
 -16   2   1       7780.85       7801.31        61.10 o
 -14   2   1       2312.80       2339.39        16.39 o
 -12   2   1       1492.77       1503.85        10.16 o
 -10   2   1      22716.75      22117.96        91.47 o
  -8   2   1      55509.32      56515.95       236.01 o
  -6   2   1      44338.01      45631.10       186.91 o
  -4   2   1      43393.64      44731.76       181.98 o
  -2   2   1      16952.94      17277.76        93.19 o
   0   2   1       3772.65       4396.45        28.87 o
   2   2   1      25420.90      25935.81       129.77 o
   4   2   1         71.06         71.26         2.33 o
   6   2   1      11340.88      12070.25        52.41 o
   8   2   1      14444.01      14882.97        68.10 o
  10   2   1       2494.96       2502.61        13.77 o
  12   2   1        931.58        873.13         7.71 o
  14   2   1       5327.55       5127.63        32.18 o
  16   2   1       6894.62       6971.78        59.45 o
  18   2   1       3339.30       3536.99        45.04 o
  20   2   1        822.31       1054.67        22.83 o
 -21   3   1         64.73         77.71        11.20 o
 -19   3   1         97.30         90.01        10.64 o
 -17   3   1         50.12         21.53         6.66 o
 -15   3   1         13.08         -8.51         4.25 o
 -13   3   1         94.01         87.54         3.57 o
 -11   3   1       1642.82       1623.95        11.66 o
  -9   3   1          6.42          7.21         1.85 o
  -7   3   1         61.89         44.60         2.89 o
  -5   3   1        110.42        172.57         4.01 o
  -3   3   1       1033.88       1180.64        22.82 o
  -1   3   1        179.28        127.63         7.17 o
   1   3   1         64.21         92.29         4.68 o
   3   3   1        377.44        399.88         6.16 o
   7   3   1        939.69       1029.92         7.69 o
   9   3   1        269.54        292.23         5.03 o
  11   3   1        162.35        172.42         3.51 o
  13   3   1          0.86         -4.30         3.34 o
  15   3   1         22.10          7.58         5.64 o
  17   3   1          5.61          4.01         6.60 o
  19   3   1         17.65         13.56         8.33 o
 -20   4   1         12.95         32.03         9.00 o
 -18   4   1        536.24        688.95        15.90 o
 -16   4   1       1823.96       1933.76        23.28 o
 -14   4   1        481.91        542.66        10.14 o
 -12   4   1       3190.00       3181.59        21.03 o
 -10   4   1       7106.76       6870.42        44.23 o
  -8   4   1      16005.75      15945.62       112.30 o
  -6   4   1      20621.36      20423.44       118.08 o
  -4   4   1       5867.84       5856.73        49.42 o
  -2   4   1      15643.31      16931.02       141.57 o
   0   4   1       5677.69       5593.41        40.97 o
   2   4   1       4799.45       4621.14        43.86 o
   4   4   1         26.32         24.85         3.49 o
   6   4   1       1007.04       1199.13         9.84 o
   8   4   1       8405.97       8541.56        53.41 o
  10   4   1       1238.39       1195.48        13.84 o
  12   4   1       1027.85        953.24        12.34 o
  14   4   1       4733.99       4526.46        34.30 o
  16   4   1       3209.78       3209.00        35.86 o
  18   4   1       1935.91       2052.89        29.90 o
 -17   5   1         28.07         27.95         5.99 o
 -15   5   1        846.65        838.76        24.98 o
 -13   5   1       7858.18       7911.92        81.05 o
 -11   5   1       7144.13       7155.88        50.95 o
  -9   5   1       4237.95       4340.80        46.40 o
  -7   5   1       4436.36       4831.63        40.48 o
  -5   5   1      10133.34      10157.47        74.21 o
  -3   5   1      12096.95      11622.43       133.92 o
  -1   5   1      10368.78      10358.77        70.19 o
   1   5   1       2187.17       2119.55        17.95 o
   3   5   1          3.71         10.85         4.67 o
   5   5   1         11.48         22.81         5.87 o
   7   5   1         12.18         -2.31         2.85 o
   9   5   1       2232.90       2219.45        18.96 o
  11   5   1       9244.79       9084.96        82.02 o
  13   5   1       4000.48       3959.79        36.65 o
  15   5   1       1133.61       1072.94        16.76 o
  17   5   1        555.11        562.14        15.44 o
 -16   6   1        111.52        106.81         8.32 o
 -14   6   1         73.41         81.07         6.58 o
 -12   6   1         27.28         14.78         4.74 o
 -10   6   1        104.71         67.88         5.48 o
  -8   6   1        315.98        264.78        17.93 o
  -6   6   1        113.54         87.85         7.84 o
  -4   6   1        230.82        165.71         8.83 o
  -2   6   1         16.47         60.16         8.06 o
   0   6   1        255.79        285.75        24.25 o
   2   6   1         21.33         43.51        12.36 o
   4   6   1        182.04        232.45         8.16 o
   6   6   1        356.45        374.95        13.64 o
   8   6   1         86.84        104.11         6.21 o
  10   6   1        260.86        235.67        11.46 o
  12   6   1          7.42          7.79         5.10 o
  14   6   1        210.87        197.18         8.54 o
  16   6   1        201.78        177.87         8.26 o
 -13   7   1        978.27        981.23        30.85 o
 -11   7   1        865.90        765.40        26.27 o
  -9   7   1       1772.60       1720.12        38.67 o
  -7   7   1       1245.21       1349.98        41.80 o
  -5   7   1       2003.44       2157.10        33.50 o
  -3   7   1       1499.35       1615.41        18.70 o
  -1   7   1       1201.11       1229.42        16.31 o
   1   7   1        243.19        233.68         7.72 o
   3   7   1          0.04          1.67         4.92 o
   5   7   1         60.43         71.65        12.32 o
   7   7   1        193.76        189.94        14.25 o
   9   7   1        135.85        131.74        12.10 o
  11   7   1        778.64        716.09        23.36 o
  13   7   1        703.98        676.21        17.28 o
 -10   8   1       1048.38       1097.91        67.77 o
  -8   8   1       2054.30       2133.70        54.97 o
  -6   8   1       2283.74       2514.92        51.73 o
  -4   8   1       1516.38       1500.68        40.82 o
  -2   8   1        652.53        692.34        12.10 o
   0   8   1        261.89        285.75        10.05 o
   2   8   1         80.89         54.42         5.62 o
   4   8   1         13.81        -10.05         5.02 o
   6   8   1        238.74        232.39        16.90 o
   8   8   1        774.21        762.44        55.91 o
  10   8   1        166.53        157.57        33.89 o
  -3   9   1         18.94         14.40         6.72 o
  -1   9   1         50.11         45.02         6.46 o
   1   9   1         28.30         28.54         6.65 o
   3   9   1          0.22          8.34         9.89 o
 -22   0   2        528.16        692.56        20.24 o
 -20   0   2       1092.86       1275.41        25.83 o
 -18   0   2       4781.35       5230.36        54.18 o
 -16   0   2       5905.87       5908.98        48.92 o
 -14   0   2      26936.06      26394.97       146.21 o
 -12   0   2      26345.78      25872.85       122.52 o
 -10   0   2       7606.19       7677.90        38.33 o
  -8   0   2       5275.51       5730.25        29.65 o
  -4   0   2       1663.17       1318.12        10.25 o
  -2   0   2      65815.22      67918.47       559.11 o
   2   0   2     112583.20     123879.44       821.68 o
   4   0   2      15315.03      16083.09        74.04 o
   6   0   2      61000.25      61096.01       287.39 o
   8   0   2      26004.80      22738.01       112.96 o
  10   0   2      35094.58      33538.11       156.51 o
  12   0   2      22932.24      23764.22       119.29 o
  14   0   2       2909.97       3321.20        27.44 o
  16   0   2       1871.43       2102.54        30.86 o
  18   0   2       2171.64       2515.87        34.85 o
  20   0   2        225.16        283.40        14.28 o
 -21   1   2        886.65        997.99        18.60 o
 -19   1   2        987.69       1099.18        14.76 o
 -17   1   2       1587.71       1586.17        14.84 o
 -15   1   2       3633.12       3504.24        21.30 o
 -13   1   2       1193.11       1137.80         8.51 o
 -11   1   2        919.16        772.13         6.32 o
  -9   1   2       1952.16       1704.17         8.47 o
  -7   1   2        178.28        252.78         2.92 o
  -5   1   2       1052.13        674.18         4.73 o
  -3   1   2      26200.27      29192.77       115.00 o
  -1   1   2        377.38        398.77         3.10 o
   1   1   2      17485.07      18254.12        67.64 o
   3   1   2       9527.17      10074.82        38.13 o
   5   1   2      20283.83      20708.97        77.27 o
   7   1   2      18075.29      18451.34        68.70 o
   9   1   2      11692.70      11934.15        46.91 o
  11   1   2       6689.70       6245.17        27.44 o
  13   1   2       6514.47       6311.08        29.81 o
  15   1   2       1986.04       2194.93        17.00 o
  17   1   2         63.20        103.38         5.42 o
  19   1   2         37.31         14.61         6.05 o
  21   1   2          6.67         15.14         9.65 o
 -22   2   2        279.27        341.11        14.64 o
 -20   2   2         72.39        105.57        10.26 o
 -18   2   2        339.93        330.84        13.00 o
 -16   2   2        870.87        835.41        13.40 o
 -14   2   2       3366.32       3258.28        19.89 o
 -12   2   2        883.82        905.78         7.55 o
 -10   2   2        425.62        488.37         5.62 o
  -8   2   2        195.43        187.53         3.81 o
  -6   2   2       7267.72       8215.25        37.11 o
  -4   2   2      13961.89      14841.78        62.39 o
  -2   2   2      27017.68      29296.59       168.52 o
   0   2   2       9987.39      10355.77        60.44 o
   2   2   2       8094.92       8868.34        40.95 o
   4   2   2       1498.45       1407.05        10.71 o
   6   2   2       9251.99       9207.45        41.63 o
   8   2   2      10616.83      10762.27        47.18 o
  10   2   2      10918.53      11077.56        48.27 o
  12   2   2       2170.26       2141.47        13.48 o
  14   2   2         53.56         41.32         4.42 o
  16   2   2        185.49        179.60         9.73 o
  18   2   2        101.41        127.47        10.72 o
  20   2   2         69.04         89.58         9.65 o
 -21   3   2       1564.28       1684.51        32.41 o
 -19   3   2       3876.37       4068.80        46.98 o
 -17   3   2       6105.88       6026.34        53.09 o
 -15   3   2       4029.50       4045.46        31.66 o
 -13   3   2       1564.50       1572.10        12.20 o
 -11   3   2      14812.94      14959.82        66.61 o
  -9   3   2      20468.13      20711.06        90.93 o
  -7   3   2       4775.90       4831.58        23.70 o
  -5   3   2      17207.00      16867.09        86.01 o
  -3   3   2       1428.72       1294.71        18.75 o
  -1   3   2       1277.13       1261.59        10.07 o
   1   3   2      14036.82      14563.81        90.92 o
   3   3   2      62217.23      64859.40       312.64 o
   5   3   2      69968.32      70489.74       340.00 o
   7   3   2      33911.05      33126.00       142.32 o
   9   3   2      11483.67      11156.46        51.72 o
  11   3   2       2355.03       2360.08        14.20 o
  13   3   2       7658.69       7896.06        48.38 o
  15   3   2       3773.56       4054.32        38.52 o
  17   3   2        207.83        286.57        11.59 o
  19   3   2         50.79         25.23         8.13 o
 -20   4   2        172.70        173.08        12.78 o
 -18   4   2        134.65        124.43         8.67 o
 -16   4   2        680.20        664.90        13.16 o
 -14   4   2       3199.85       3169.22        25.87 o
 -12   4   2       3321.95       3448.11        21.38 o
 -10   4   2         29.05         42.01         3.67 o
  -8   4   2         63.32         38.68         3.55 o
  -6   4   2       5369.27       5432.30        34.91 o
  -4   4   2        700.88        819.63        13.03 o
  -2   4   2       5148.61       5449.38        42.06 o
   0   4   2      14360.95      13490.19        88.94 o
   2   4   2       5401.59       4789.77        34.36 o
   4   4   2       2222.04       2111.17        16.35 o
   6   4   2       4720.58       4627.33        28.74 o
   8   4   2       8468.95       8489.81        49.69 o
  10   4   2      10457.29      10338.24        56.31 o
  12   4   2       2483.63       2511.51        20.02 o
  14   4   2        253.10        264.08         7.91 o
  16   4   2        319.75        347.11        11.76 o
  18   4   2        662.97        752.45        19.66 o
 -19   5   2         58.25         63.40        10.25 o
 -17   5   2         77.09         63.30         6.70 o
 -15   5   2        132.13         91.03         7.06 o
 -13   5   2        506.87        398.01        13.64 o
 -11   5   2       1096.90       1038.89        14.91 o
  -9   5   2        174.23        151.17         5.69 o
  -7   5   2        228.32        271.57         8.33 o
  -5   5   2          1.76         21.08         4.80 o
  -3   5   2         53.93        167.67         6.34 o
  -1   5   2        191.08        250.83         7.06 o
   1   5   2        238.98        335.46         6.75 o
   3   5   2        936.91        927.95        15.64 o
   5   5   2       1027.52       1113.23        12.28 o
   7   5   2        502.57        500.16         7.97 o
   9   5   2       2369.07       2172.23        19.34 o
  11   5   2        685.92        645.67        14.02 o
  13   5   2        319.67        344.06        10.79 o
  15   5   2        128.82        139.41         7.63 o
  17   5   2        141.73        138.78         9.12 o
 -16   6   2       1322.32       1388.71        20.22 o
 -14   6   2       2590.69       2584.74        32.37 o
 -12   6   2       2250.77       2173.55        35.28 o
 -10   6   2       1211.56       1079.46        14.87 o
  -8   6   2        324.62        298.63        13.48 o
  -6   6   2        364.20        361.06        12.59 o
  -4   6   2         28.91          7.14         3.56 o
  -2   6   2       4514.33       4342.82        33.64 o
   0   6   2       4621.99       4598.97        41.21 o
   2   6   2       4367.17       4497.35        42.25 o
   4   6   2       4015.10       4323.32        47.60 o
   6   6   2       4301.43       4340.15        68.12 o
   8   6   2       3035.18       3073.03        57.92 o
  10   6   2       4655.03       4490.51        86.47 o
  12   6   2       1544.78       1548.44        27.12 o
  14   6   2        461.82        502.00        12.14 o
 -13   7   2         48.80         31.43         6.88 o
 -11   7   2        125.98        123.19         6.71 o
  -9   7   2        353.26        335.73        17.73 o
  -7   7   2          2.66        -15.96         8.89 o
  -5   7   2         92.86         35.91         9.76 o
  -3   7   2         58.74         42.80         5.15 o
  -1   7   2          1.77          3.20         4.62 o
   1   7   2        480.14        509.88        10.35 o
   3   7   2       1784.03       1817.59        27.78 o
   5   7   2       1529.51       1468.40        31.78 o
   7   7   2       2459.71       2349.78        63.97 o
   9   7   2        787.31        718.20        33.40 o
  11   7   2        434.12        460.53        15.28 o
  13   7   2        551.18        560.99        16.71 o
 -10   8   2         21.21         42.13        33.04 o
  -8   8   2         94.58        104.42        25.01 o
  -6   8   2         28.20         71.48        14.00 o
  -4   8   2         61.70         43.64         5.88 o
  -2   8   2         11.15          2.95         4.98 o
   0   8   2          4.76          6.78         5.26 o
   2   8   2        127.19        118.43         7.79 o
   4   8   2          4.07          4.70         6.15 o
   6   8   2        356.59        333.65        23.23 o
   8   8   2        197.27        169.43        33.89 o
  -3   9   2         60.48         74.74         7.46 o
  -1   9   2        115.38        112.30         7.77 o
   1   9   2        281.72        253.88        11.90 o
   3   9   2        855.12        801.50        38.24 o
 -21   1   3         68.21         54.53         7.63 o
 -19   1   3       1922.37       1853.69        19.98 o
 -17   1   3       1666.60       1568.53        14.80 o
 -15   1   3         96.30        145.12         4.32 o
 -13   1   3       1109.46       1118.94         8.36 o
 -11   1   3       4695.02       4280.14        19.42 o
  -9   1   3       3228.26       2803.75        12.37 o
  -7   1   3      12216.57      11969.11        43.31 o
  -5   1   3      12908.76      12506.78        48.17 o
  -3   1   3     155202.30     159539.03       904.03 o
  -1   1   3      82824.88      85774.50       316.82 o
   1   1   3      48507.77      49526.57       173.74 o
   3   1   3      19859.44      19775.43        68.36 o
   5   1   3      35679.87      35461.98       131.96 o
   7   1   3      27812.07      27912.48       102.64 o
   9   1   3        190.99        137.41         2.85 o
  11   1   3        598.62        561.11         6.06 o
  13   1   3        959.76        883.10         8.49 o
  15   1   3         16.48         23.24         3.74 o
  17   1   3         48.07         19.93         4.67 o
  19   1   3        793.79        725.80        15.25 o
 -22   2   3       1547.21       1605.37        28.54 o
 -20   2   3       1324.38       1258.66        31.41 o
 -18   2   3          3.54         -7.89         6.06 o
 -16   2   3        186.19        139.06         7.21 o
 -14   2   3        231.49        182.98         4.55 o
 -12   2   3         14.96         14.12         2.21 o
 -10   2   3       7324.09       7216.92        31.48 o
  -8   2   3      32851.07      32351.32       139.01 o
  -6   2   3      64159.73      65371.68       274.13 o
  -4   2   3      39002.30      38505.14       161.21 o
  -2   2   3       8500.93       7794.37        40.17 o
   0   2   3      30758.57      31931.88       159.29 o
   2   2   3      74692.23      75822.46       341.45 o
   4   2   3      42210.82      41657.61       171.24 o
   6   2   3        683.89        490.98         5.15 o
   8   2   3       6593.10       6708.15        30.98 o
  10   2   3       4082.11       4088.02        20.80 o
  12   2   3        526.38        525.34         6.63 o
  14   2   3        320.66        202.93         7.48 o
  16   2   3       2959.32       2716.55        39.70 o
  18   2   3       2034.58       2095.28        33.47 o
  20   2   3        218.70        217.69        11.91 o
 -21   3   3         22.35         35.20        10.22 o
 -19   3   3          6.81          0.50         8.06 o
 -17   3   3          2.08         -0.10         6.60 o
 -15   3   3        432.79        366.55         8.93 o
 -13   3   3         96.11        113.51         3.89 o
 -11   3   3        162.51        225.71         5.10 o
  -9   3   3       1233.19       1370.42        10.73 o
  -7   3   3       1306.39       1259.33         9.03 o
  -5   3   3        755.25        776.17         8.00 o
  -3   3   3       1609.66       1446.74        11.29 o
  -1   3   3         16.22         48.34         2.37 o
   1   3   3          4.55         24.92         2.58 o
   3   3   3         26.39         47.80         2.22 o
   5   3   3        634.86        816.29         7.73 o
   7   3   3        183.91        192.52         3.67 o
   9   3   3          4.10         17.54         2.33 o
  11   3   3        435.76        385.38         6.27 o
  13   3   3         11.06         35.17         4.51 o
  15   3   3         12.49         25.27         6.26 o
  17   3   3         40.39         27.48         7.59 o
  19   3   3          0.78          9.88         7.65 o
 -20   4   3        646.08        588.69        21.69 o
 -18   4   3         39.77         -0.04         6.33 o
 -16   4   3        491.89        365.89        10.67 o
 -14   4   3        300.00        230.68         7.98 o
 -12   4   3         37.83         30.82         3.38 o
 -10   4   3       2180.75       1988.44        15.46 o
  -8   4   3       4051.02       3830.03        24.26 o
  -6   4   3      13893.99      13866.02        78.43 o
  -4   4   3      16423.58      16538.49       149.42 o
  -2   4   3       8543.50       8549.71        58.29 o
   0   4   3      29929.20      30536.86       195.48 o
   2   4   3      21308.12      21381.46       145.89 o
   4   4   3      13971.03      13779.32        87.22 o
   6   4   3       2830.89       2672.76        18.52 o
   8   4   3       1452.34       1448.72        13.17 o
  10   4   3        985.63       1046.43        10.03 o
  12   4   3        435.73        494.85         8.68 o
  14   4   3        261.15        218.75         7.79 o
  16   4   3        949.78        840.92        16.59 o
  18   4   3        535.04        497.65        18.67 o
 -19   5   3        373.93        376.74        15.98 o
 -17   5   3        762.46        736.63        16.53 o
 -15   5   3         57.11         24.40         6.20 o
 -13   5   3        411.25        327.63         9.50 o
 -11   5   3       1443.49       1340.68        14.07 o
  -9   5   3       1974.17       1832.96        15.63 o
  -7   5   3       3252.42       3330.30        31.15 o
  -5   5   3       4920.61       4793.35        38.67 o
  -3   5   3      23381.26      23179.57       151.64 o
  -1   5   3      28195.94      29010.32       180.31 o
   1   5   3      11703.79      11837.63        88.05 o
   3   5   3       5078.90       4957.10        36.60 o
   5   5   3       9139.70       9166.50        79.59 o
   7   5   3       2847.67       2781.07        25.98 o
   9   5   3        365.98        355.65         8.20 o
  11   5   3          4.86          7.40         5.67 o
  13   5   3        179.47        117.02         7.15 o
  15   5   3          6.43        -10.41         5.21 o
  17   5   3         36.66          6.33         8.15 o
 -16   6   3         60.80         88.29         7.79 o
 -14   6   3          1.65         39.21         6.48 o
 -12   6   3        109.23         85.99         6.78 o
 -10   6   3          8.76          8.65         5.18 o
  -8   6   3        191.22        186.46        12.97 o
  -6   6   3       1434.11       1561.89        26.27 o
  -4   6   3        333.34        273.64         8.77 o
  -2   6   3         11.50         -3.64         8.88 o
   0   6   3         48.75         26.75        11.93 o
   2   6   3        838.72        760.46        21.00 o
   4   6   3          0.27         -4.30         3.63 o
   6   6   3         42.88         50.38         5.48 o
   8   6   3        122.28        151.98         7.58 o
  10   6   3          7.20         68.39         8.45 o
  12   6   3         14.55         32.91         5.81 o
  14   6   3          4.62         12.40         5.63 o
 -13   7   3         51.10         25.82         6.53 o
 -11   7   3         52.99         75.41         7.37 o
  -9   7   3          0.62        -19.35         9.68 o
  -7   7   3        714.97        678.61        21.82 o
  -5   7   3       1414.59       1293.67        22.67 o
  -3   7   3       2982.26       3102.54        32.49 o
  -1   7   3       2409.72       2614.60        26.20 o
   1   7   3       2351.36       2493.80        30.04 o
   3   7   3       1331.13       1305.32        18.06 o
   5   7   3       1903.73       1779.38        45.93 o
   7   7   3       1628.66       1537.92        41.67 o
   9   7   3        149.95        148.05         9.12 o
  11   7   3         26.44         27.10         7.64 o
  13   7   3         51.45         35.16         8.43 o
 -10   8   3        271.01        227.27        29.67 o
  -8   8   3       1000.39        968.25        31.82 o
  -6   8   3       1733.94       1747.88        60.65 o
  -4   8   3       1178.58       1232.55        21.90 o
  -2   8   3       1150.31       1265.75        18.80 o
   0   8   3       1777.38       1896.21        38.40 o
   2   8   3       2616.53       2679.62        48.43 o
   4   8   3       1145.69       1131.83        32.12 o
   6   8   3        318.46        297.42        11.27 o
   8   8   3        265.11        212.58        13.23 o
  -3   9   3        129.36        107.01         8.85 o
  -1   9   3        232.93        194.60        10.22 o
   1   9   3         20.43          4.01         7.38 o
 -22   0   4         71.68         91.00        11.98 o
 -20   0   4          5.78         -0.18         7.14 o
 -18   0   4        120.07         56.58         7.26 o
 -16   0   4       9231.02       9634.88        73.08 o
 -14   0   4      29289.80      29201.33       154.83 o
 -12   0   4      30498.53      30858.48       148.97 o
 -10   0   4       8642.72       7835.56        38.95 o
  -8   0   4      43407.73      42356.20       195.96 o
  -6   0   4     109353.94     109315.16       510.51 o
  -4   0   4      67216.76      68433.76       313.42 o
  -2   0   4      39475.63      39602.28       176.85 o
   0   0   4       5456.97       4665.84        22.60 o
   2   0   4       2967.24       2511.66        14.21 o
   4   0   4       4176.71       3949.43        22.37 o
   6   0   4        865.87       1127.54         8.93 o
   8   0   4      28594.84      29713.34       146.20 o
  10   0   4      24313.97      25389.15       120.10 o
  12   0   4       8534.23       8519.39        50.96 o
  14   0   4       4607.29       4782.33        40.53 o
  16   0   4       4210.91       4393.21        47.77 o
  18   0   4       4670.60       5084.83        62.84 o
  20   0   4       2056.05       2485.52        39.16 o
 -21   1   4         17.14         21.15         6.41 o
 -19   1   4       1684.63       1814.63        19.92 o
 -17   1   4        615.11        631.68         9.46 o
 -15   1   4        209.99        191.52         4.90 o
 -13   1   4        618.09        586.49         6.10 o
 -11   1   4       7378.43       7477.22        31.64 o
  -9   1   4      23470.78      22755.94        83.51 o
  -7   1   4      16666.21      15650.46        56.93 o
  -5   1   4       5581.32       5169.60        19.49 o
  -3   1   4      43211.17      45408.26       161.42 o
  -1   1   4     108200.62     113384.77       394.60 o
   1   1   4       7852.34       7864.41        27.26 o
   3   1   4         99.46        191.47         2.41 o
   5   1   4      18145.94      20192.09        74.67 o
   7   1   4       8206.64       8413.83        32.86 o
   9   1   4         21.59         41.15         2.45 o
  11   1   4       2592.64       2706.16        14.56 o
  13   1   4       6414.45       6481.01        35.46 o
  15   1   4       2867.49       2812.27        22.80 o
  17   1   4        713.76        781.45        13.00 o
  19   1   4        122.86        119.34         8.17 o
 -22   2   4         18.88         32.10         9.28 o
 -20   2   4         20.33         40.17         8.86 o
 -18   2   4        128.26        130.05         9.11 o
 -16   2   4       1507.21       1525.05        17.83 o
 -14   2   4       1183.63       1060.09         9.26 o
 -12   2   4       2339.66       2027.87        12.40 o
 -10   2   4       3354.90       3071.84        15.55 o
  -8   2   4      14267.90      15748.17        69.72 o
  -6   2   4      10389.76      11434.00        49.75 o
  -4   2   4       3163.15       3318.80        15.92 o
  -2   2   4       3404.43       3270.81        17.58 o
   0   2   4        308.47        245.66         4.13 o
   2   2   4       4170.12       3930.16        19.25 o
   4   2   4          9.57         87.75         2.45 o
   6   2   4        118.04        211.46         3.51 o
   8   2   4       2900.45       2931.85        15.56 o
  10   2   4       5125.59       4904.29        24.31 o
  12   2   4       2329.07       2268.88        16.05 o
  14   2   4        655.67        582.45        11.82 o
  16   2   4        603.95        572.39        16.91 o
  18   2   4        778.57        853.13        23.62 o
  20   2   4        145.10        169.81        12.42 o
 -21   3   4         40.54         47.86        10.31 o
 -19   3   4       1577.85       1645.44        24.85 o
 -17   3   4       2533.36       2603.72        29.11 o
 -15   3   4       2368.35       2375.90        20.58 o
 -13   3   4       8238.67       7942.31        44.44 o
 -11   3   4      23727.41      23579.38       103.85 o
  -9   3   4      32010.79      31545.02       139.35 o
  -7   3   4      15680.65      15540.22        70.59 o
  -5   3   4      35983.70      38711.27       186.77 o
  -3   3   4      15076.77      15038.76        86.50 o
  -1   3   4      12665.17      11700.95        82.91 o
   1   3   4       1180.66        849.67        11.92 o
   3   3   4        416.74        622.73         5.61 o
   5   3   4       6661.40       7192.04        38.49 o
   7   3   4       2779.69       3066.93        16.88 o
   9   3   4        832.40        789.61         7.20 o
  11   3   4       3686.14       3389.01        21.46 o
  13   3   4       7022.07       6969.66        45.43 o
  15   3   4       5895.05       5948.60        52.66 o
  17   3   4       1737.02       2010.00        31.99 o
  19   3   4        757.31        978.42        22.46 o
 -20   4   4         20.68         -0.28         8.34 o
 -18   4   4          5.43        -11.48         5.74 o
 -16   4   4       1112.14       1096.24        15.62 o
 -14   4   4       4292.98       4292.35        40.58 o
 -12   4   4       2362.78       2178.43        15.28 o
 -10   4   4       2595.65       2534.83        18.78 o
  -8   4   4       6857.46       6904.82        39.92 o
  -6   4   4       5778.94       5996.92        34.95 o
  -4   4   4       6214.45       6383.56        42.38 o
  -2   4   4       3041.35       2841.11        24.93 o
   0   4   4       1413.23       1464.60        14.20 o
   2   4   4        100.48        190.49         5.43 o
   4   4   4       1497.89       1431.61        12.22 o
   6   4   4          2.23         14.04         2.53 o
   8   4   4       5531.19       5523.54        35.39 o
  10   4   4       4297.17       4200.32        26.43 o
  12   4   4       1917.63       1907.92        18.11 o
  14   4   4        884.72        920.44        14.91 o
  16   4   4       1035.51       1037.81        20.09 o
  18   4   4        559.68        619.32        19.96 o
 -19   5   4         19.94         34.88         8.24 o
 -17   5   4          0.19         14.96         6.08 o
 -15   5   4          1.73        -11.12         5.56 o
 -13   5   4        143.06         85.59         6.28 o
 -11   5   4       1320.32       1143.83        13.60 o
  -9   5   4       3142.80       2982.89        22.34 o
  -7   5   4        232.73        226.82         6.03 o
  -5   5   4       2117.18       2043.59        22.34 o
  -3   5   4       1240.00       1221.20        27.77 o
  -1   5   4       2650.16       2769.11        24.03 o
   1   5   4        552.16        527.47        12.20 o
   3   5   4         54.39         92.41         4.18 o
   5   5   4        160.05        227.57         6.89 o
   7   5   4        745.30        805.51        10.18 o
   9   5   4        614.12        564.47        12.45 o
  11   5   4        442.10        430.94        10.78 o
  13   5   4        388.72        432.53        10.31 o
  15   5   4        566.63        583.93        13.88 o
 -16   6   4       1419.89       1429.35        28.46 o
 -14   6   4       3423.96       3327.92        47.73 o
 -12   6   4       3493.50       3430.48        37.59 o
 -10   6   4       2314.86       2362.54        40.81 o
  -8   6   4       5876.78       5550.59        70.45 o
  -6   6   4       7396.79       7249.71       112.39 o
  -4   6   4       4705.53       4404.87        48.91 o
  -2   6   4        799.93        794.73        11.38 o
   0   6   4         56.57         51.54         6.08 o
   2   6   4        182.18        172.12         5.63 o
   4   6   4         31.54         16.11         4.36 o
   6   6   4        141.29        162.65         7.38 o
   8   6   4       1956.85       1981.29        37.00 o
  10   6   4       2547.38       2583.54        59.50 o
  12   6   4       1597.61       1497.50        26.50 o
  14   6   4        375.33        326.37        10.41 o
 -15   7   4         32.63         12.17         7.20 o
 -13   7   4         52.15         31.49         6.36 o
 -11   7   4       1656.08       1555.00        45.48 o
  -9   7   4       1717.06       1852.82        40.59 o
  -7   7   4       1305.55       1228.82        23.36 o
  -5   7   4       1021.30        876.15        14.37 o
  -3   7   4        876.29        807.43        14.40 o
  -1   7   4        668.98        653.46        14.47 o
   1   7   4        421.23        472.64        11.73 o
   3   7   4        169.12        156.21        10.10 o
   5   7   4       1522.16       1473.65        24.43 o
   7   7   4        166.03        178.58         8.72 o
   9   7   4        238.65        243.20        12.07 o
  11   7   4        333.99        335.28        19.00 o
 -10   8   4         21.72         13.25        19.52 o
  -8   8   4        130.93         95.24        16.49 o
  -6   8   4        357.15        336.88        12.50 o
  -4   8   4        205.26        207.57        17.81 o
  -2   8   4        143.64         99.25         7.82 o
   0   8   4        220.41        173.18        11.58 o
   2   8   4        147.44        128.64         9.31 o
   4   8   4         57.19         74.56         8.09 o
   6   8   4          6.54         16.09         6.12 o
   8   8   4          4.33         13.68         7.06 o
  -3   9   4        443.25        407.84        14.73 o
  -1   9   4        327.69        220.10        11.00 o
 -23   1   5        160.18        221.59        13.18 o
 -21   1   5       1121.39       1284.38        22.89 o
 -19   1   5       2336.60       2476.68        24.20 o
 -17   1   5       6114.88       5968.18        40.91 o
 -15   1   5       6163.69       6018.00        31.12 o
 -13   1   5       4757.35       4681.70        21.49 o
 -11   1   5       6541.20       6410.21        27.68 o
  -9   1   5       6368.91       7025.37        28.88 o
  -7   1   5      15904.09      17392.98        64.02 o
  -5   1   5       2903.43       3000.97        12.75 o
  -3   1   5      46419.68      48813.59       173.07 o
  -1   1   5      47471.55      49369.66       160.12 o
   1   1   5      10335.94      10649.79        35.53 o
   3   1   5      32593.14      34630.31       122.55 o
   5   1   5      36809.28      37686.29       137.96 o
   7   1   5      29327.26      28508.79       103.74 o
   9   1   5      15760.91      16000.00        62.22 o
  11   1   5       2704.68       2751.17        15.13 o
  13   1   5       2675.25       2707.78        18.88 o
  15   1   5       3542.75       3777.64        29.03 o
  17   1   5        868.16       1055.07        15.20 o
  19   1   5          8.31         46.62         6.74 o
 -22   2   5       1560.33       1816.75        30.70 o
 -20   2   5       2223.04       2238.87        34.01 o
 -18   2   5       4103.81       4070.19        46.23 o
 -16   2   5       2947.00       2855.96        26.28 o
 -14   2   5       6814.46       6747.45        34.12 o
 -12   2   5      10964.89      10659.03        47.08 o
 -10   2   5       6455.14       6675.48        29.84 o
  -8   2   5       1496.99       1485.66         9.87 o
  -6   2   5       2420.81       2322.64        13.32 o
  -4   2   5        446.87        362.16         3.54 o
  -2   2   5       2159.91       2333.26        12.99 o
   0   2   5      29450.79      30672.70       128.54 o
   2   2   5      49017.83      49541.01       225.36 o
   4   2   5      39664.66      39922.78       162.36 o
   6   2   5      22628.81      23931.06        97.63 o
   8   2   5      13544.80      13756.01        57.99 o
  10   2   5      17081.75      16890.59        73.13 o
  12   2   5       7833.34       7888.04        45.19 o
  14   2   5        664.05        820.62        15.20 o
  16   2   5          0.83         13.88         7.31 o
  18   2   5         32.43         51.59         8.56 o
 -21   3   5          0.17        -15.54         9.46 o
 -19   3   5          5.19        -12.83         6.42 o
 -17   3   5         46.21         13.59         7.59 o
 -15   3   5        126.41        107.40         5.49 o
 -13   3   5         15.43          3.88         2.87 o
 -11   3   5          3.17         -7.05         3.53 o
  -9   3   5          6.36          7.29         2.86 o
  -7   3   5          7.97         39.35         3.61 o
  -5   3   5          0.41         27.88         2.95 o
  -3   3   5       8244.52       9087.27        51.93 o
  -1   3   5       1936.63       1948.06        20.35 o
   1   3   5        563.74        623.65         8.44 o
   3   3   5       3194.48       3251.77        19.14 o
   5   3   5        121.95        160.44         3.60 o
   7   3   5        187.49        204.81         4.07 o
   9   3   5        196.19        193.15         4.40 o
  11   3   5        123.72         42.38         4.47 o
  13   3   5         11.16         11.91         4.95 o
  15   3   5        128.46        140.88         9.01 o
  17   3   5          0.04          0.24         7.38 o
 -20   4   5        432.53        509.07        17.41 o
 -18   4   5        808.98        889.17        17.00 o
 -16   4   5       1763.73       1662.39        18.79 o
 -14   4   5       5153.19       4963.23        33.04 o
 -12   4   5       3318.17       3188.33        21.29 o
 -10   4   5       2309.48       2575.35        18.79 o
  -8   4   5        118.53         96.02         5.50 o
  -6   4   5         43.04         65.34         5.62 o
  -4   4   5       1226.46       1334.12        12.82 o
  -2   4   5         22.34         58.64         3.71 o
   0   4   5       5826.29       5752.82        46.01 o
   2   4   5      19123.48      20159.87       125.89 o
   4   4   5       9938.20      10263.42        58.78 o
   6   4   5       5867.44       5633.20        34.89 o
   8   4   5       6308.06       6103.38        39.58 o
  10   4   5       7256.64       7122.92        40.28 o
  12   4   5       4460.06       4639.41        36.32 o
  14   4   5        983.56       1119.20        17.36 o
  16   4   5         31.30         50.38         8.04 o
 -19   5   5       1113.62       1289.03        23.16 o
 -17   5   5       1694.69       1734.69        31.52 o
 -15   5   5       2409.17       2420.91        26.16 o
 -13   5   5       1274.71       1150.14        15.02 o
 -11   5   5        223.33        167.14         6.11 o
  -9   5   5       2554.40       2520.50        23.21 o
  -7   5   5       2174.71       2192.62        20.45 o
  -5   5   5        712.72        751.80        10.06 o
  -3   5   5       4538.80       4523.38        38.08 o
  -1   5   5       6040.87       6105.51        54.49 o
   1   5   5       2821.83       3024.58        33.55 o
   3   5   5       4211.29       4472.66        38.70 o
   5   5   5       7946.42       8236.60        66.44 o
   7   5   5      11840.34      11813.50        75.79 o
   9   5   5       3722.57       3729.60        32.27 o
  11   5   5       1687.05       1773.34        21.16 o
  13   5   5       1252.09       1341.69        22.70 o
  15   5   5       1400.53       1565.31        26.13 o
 -16   6   5          0.16        -11.00         6.61 o
 -14   6   5         13.83        -11.79         5.90 o
 -12   6   5        213.82        161.93         8.75 o
 -10   6   5         45.49         10.50         5.53 o
  -8   6   5        674.19        622.43        13.37 o
  -6   6   5        221.00        330.83         9.32 o
  -4   6   5         18.48         27.19         4.69 o
  -2   6   5        100.30         85.35         6.16 o
   0   6   5        199.11        229.45         8.23 o
   2   6   5        252.17        232.33         9.87 o
   4   6   5        871.96        870.16        14.65 o
   6   6   5        112.47        102.02         7.56 o
   8   6   5          2.64         -6.52         5.58 o
  10   6   5        296.95        284.23        10.55 o
  12   6   5        188.83        160.03         9.22 o
  14   6   5          0.48        -10.22         5.11 o
 -15   7   5        343.03        369.82        13.81 o
 -13   7   5        517.96        494.37        13.23 o
 -11   7   5        882.41        848.55        33.07 o
  -9   7   5        618.14        581.32        13.22 o
  -7   7   5        416.17        431.96        11.07 o
  -5   7   5          0.21          1.67         7.11 o
  -3   7   5        287.53        245.41         9.92 o
  -1   7   5       1072.16       1079.08        18.29 o
   1   7   5        609.33        684.96        15.68 o
   3   7   5       1635.44       1678.07        27.71 o
   5   7   5       2179.16       2198.21        54.70 o
   7   7   5       1446.22       1392.20        22.97 o
   9   7   5        645.15        589.35        17.01 o
  11   7   5        541.13        537.13        17.74 o
 -10   8   5        252.74        235.32        14.67 o
  -8   8   5          0.60        -20.46        16.93 o
  -6   8   5         17.18         -9.62        13.16 o
  -4   8   5         39.08         12.09         8.71 o
  -2   8   5         84.52         90.38         8.03 o
   0   8   5       1048.36       1159.54        27.51 o
   2   8   5       1265.13       1353.72        30.81 o
   4   8   5       1285.44       1295.49        33.21 o
   6   8   5       1019.83        979.19        32.37 o
   8   8   5        896.03        872.95        28.12 o
 -22   0   6       1365.41       1425.72        27.57 o
 -20   0   6       2771.69       2870.06        44.23 o
 -18   0   6        411.92        326.40        12.32 o
 -16   0   6        157.33        131.20         7.51 o
 -14   0   6       3214.01       2662.40        20.58 o
 -12   0   6       1380.99        912.22         8.63 o
 -10   0   6       6860.19       7144.19        36.90 o
  -8   0   6      17402.78      16164.24        81.38 o
  -6   0   6      40731.29      39629.95       188.54 o
  -4   0   6      39499.79      39566.23       184.42 o
  -2   0   6      43795.21      43597.30       194.80 o
   0   0   6      38960.96      39050.93       188.01 o
   2   0   6      64468.46      64404.43       309.88 o
   4   0   6      77145.35      75017.91       361.16 o
   6   0   6      21360.81      19646.81        95.77 o
   8   0   6        660.29        614.73         7.21 o
  10   0   6         14.07         28.40         2.79 o
  12   0   6        376.65        489.44         7.98 o
  14   0   6        493.52        561.31        12.42 o
  16   0   6       1294.86       1117.41        22.50 o
  18   0   6       3550.85       3541.11        56.98 o
 -23   1   6        186.49        182.42        12.47 o
 -21   1   6         61.64         59.25         6.10 o
 -19   1   6        108.22         62.90         5.44 o
 -17   1   6        569.44        449.39         8.67 o
 -15   1   6       1137.16       1151.25        10.20 o
 -13   1   6        145.05         82.94         3.06 o
 -11   1   6       2763.98       2533.40        13.20 o
  -9   1   6       4781.78       4545.38        19.36 o
  -7   1   6      21459.21      22261.49        82.42 o
  -5   1   6      12082.89      12190.48        46.51 o
  -3   1   6       8750.59       8769.40        29.54 o
  -1   1   6      43716.11      44328.06       144.73 o
   1   1   6      17390.55      16840.54        56.79 o
   3   1   6        831.47        570.11         3.86 o
   5   1   6       2789.25       2508.83        12.02 o
   7   1   6       1084.57        931.54         6.67 o
   9   1   6       2428.80       2240.46        12.77 o
  11   1   6        756.43        807.93         7.93 o
  13   1   6        802.84        575.61         8.90 o
  15   1   6        893.45        785.46        13.03 o
  17   1   6          1.09         12.32         5.35 o
  19   1   6         43.90         53.52         7.01 o
 -22   2   6        113.22         80.92        12.25 o
 -20   2   6        911.98        763.30        19.89 o
 -18   2   6        602.35        535.37        14.80 o
 -16   2   6         13.26         11.22         4.84 o
 -14   2   6        220.71        203.51         5.22 o
 -12   2   6        341.89        354.23         5.72 o
 -10   2   6          1.13         -4.98         2.49 o
  -8   2   6       1613.64       1222.46         8.13 o
  -6   2   6      16424.01      16567.37        77.23 o
  -4   2   6      28151.44      28542.00       117.11 o
  -2   2   6      20042.65      21234.89        86.27 o
   0   2   6      17931.71      20189.45        82.10 o
   2   2   6      10271.95      10029.35        39.81 o
   4   2   6       9803.17      10157.69        43.03 o
   6   2   6       2923.05       2795.79        14.45 o
   8   2   6         44.86        110.75         3.07 o
  10   2   6        613.72        649.87         7.10 o
  12   2   6        291.94        259.46         7.04 o
  14   2   6         21.15         23.66         6.25 o
  16   2   6        137.81        115.70         9.77 o
  18   2   6        108.84         86.72         9.30 o
 -21   3   6        149.92        102.32        10.67 o
 -19   3   6         14.92        -12.58         6.29 o
 -17   3   6        519.75        417.07        13.70 o
 -15   3   6       1183.35       1050.98        13.08 o
 -13   3   6         88.17         73.42         3.50 o
 -11   3   6       6174.55       5607.38        29.60 o
  -9   3   6      14705.87      13657.17        65.30 o
  -7   3   6      16074.54      15271.12        76.72 o
  -5   3   6      15185.89      14527.18        72.91 o
  -3   3   6      43747.55      44083.30       239.30 o
  -1   3   6      55308.82      56918.69       336.33 o
   1   3   6      39502.52      39137.41       200.48 o
   3   3   6      10994.21      10124.32        50.92 o
   5   3   6       7032.62       6893.31        33.41 o
   7   3   6       8952.45       8610.06        38.94 o
   9   3   6       6873.48       6803.09        36.32 o
  11   3   6        321.76        289.53         7.63 o
  13   3   6       1263.49       1161.99        17.77 o
  15   3   6       2078.13       1920.07        28.15 o
  17   3   6        512.67        461.09        16.12 o
 -20   4   6        550.08        549.56        17.77 o
 -18   4   6        466.52        476.85        16.04 o
 -16   4   6         38.89          5.34         5.20 o
 -14   4   6        735.23        647.07         9.38 o
 -12   4   6        574.82        544.21         7.66 o
 -10   4   6          7.82          3.20         3.95 o
  -8   4   6        646.35        500.00         7.50 o
  -6   4   6       9773.77       8927.00        50.49 o
  -4   4   6      18133.50      18371.47       115.19 o
  -2   4   6      14319.40      14492.23       116.30 o
   0   4   6       5447.32       5498.70        40.89 o
   2   4   6      11922.45      12407.79        80.12 o
   4   4   6       7204.49       7114.91        40.61 o
   6   4   6       1755.80       1644.12        14.20 o
   8   4   6         19.94         32.55         4.12 o
  10   4   6        705.94        634.31         9.08 o
  12   4   6         66.46         67.77         5.48 o
  14   4   6          2.82          5.57         5.88 o
  16   4   6         39.51         30.17         8.55 o
 -19   5   6        202.92        160.90        14.38 o
 -17   5   6        285.39        237.74         8.96 o
 -15   5   6        194.15        126.13         7.56 o
 -13   5   6          0.16         -8.34         5.63 o
 -11   5   6        298.58        278.06         9.35 o
  -9   5   6         87.36        128.35         6.18 o
  -7   5   6        643.87        739.30        10.95 o
  -5   5   6       2022.26       2143.43        19.26 o
  -3   5   6       4311.23       4445.17        33.76 o
  -1   5   6       1105.65       1083.40        14.76 o
   1   5   6       2345.36       2418.44        21.07 o
   3   5   6       1914.63       1903.34        19.42 o
   5   5   6         34.12         70.76         5.86 o
   7   5   6        210.13        256.32         9.07 o
   9   5   6         87.16        121.92         6.33 o
  11   5   6         33.57         44.37         5.01 o
  13   5   6         79.06         92.06         6.99 o
  15   5   6         26.36         41.46         8.26 o
 -16   6   6        121.28         96.88         7.34 o
 -14   6   6        183.25        131.91         7.57 o
 -12   6   6        105.10         61.76         8.13 o
 -10   6   6        963.01        962.12        18.16 o
  -8   6   6       2561.13       2506.78        31.48 o
  -6   6   6       6240.50       6242.82        68.43 o
  -4   6   6       5791.68       5831.71        52.81 o
  -2   6   6       5271.49       5318.51        48.75 o
   0   6   6       4353.18       4508.78        42.63 o
   2   6   6       6567.71       6510.40        58.36 o
   4   6   6       6181.07       5910.98        61.68 o
   6   6   6       2701.91       2462.96        33.04 o
   8   6   6        134.07         93.16         8.47 o
  10   6   6         17.94         14.51         5.99 o
  12   6   6          8.60         24.54         6.02 o
 -15   7   6         20.68         29.93         7.84 o
 -13   7   6          5.61         -5.33         6.12 o
 -11   7   6        206.07        169.47         9.84 o
  -9   7   6       2032.36       1983.29        26.44 o
  -7   7   6       1536.65       1505.56        24.47 o
  -5   7   6       1635.29       1440.38        22.42 o
  -3   7   6       1947.64       1853.64        29.64 o
  -1   7   6       2515.77       2497.29        30.78 o
   1   7   6       1853.43       1822.68        25.48 o
   3   7   6        353.69        381.87        12.72 o
   5   7   6        170.04        169.06         8.96 o
   7   7   6        135.11        148.47         9.33 o
   9   7   6        242.00        220.71        13.34 o
  11   7   6          6.69          0.48         8.94 o
 -10   8   6          0.28         16.04         6.87 o
  -8   8   6        150.65        120.94         7.64 o
  -6   8   6        112.15        107.94        11.54 o
  -4   8   6         29.12         52.14         7.71 o
  -2   8   6        223.37        273.44        15.75 o
   0   8   6        280.84        258.11        11.30 o
   2   8   6         48.10         31.14         7.94 o
   4   8   6         71.18         60.38         8.84 o
   6   8   6         36.44         39.42         7.99 o
 -23   1   7          6.33         -5.15         8.27 o
 -21   1   7         12.56         -8.22         5.08 o
 -19   1   7        825.54        832.54        12.47 o
 -17   1   7       4185.37       4177.31        27.68 o
 -15   1   7       7264.87       7360.13        36.23 o
 -13   1   7       6322.67       5938.56        26.75 o
 -11   1   7      17005.19      16902.34        65.66 o
  -9   1   7      43833.96      46052.07       168.24 o
  -7   1   7      41063.30      40065.56       148.75 o
  -5   1   7      16293.00      16281.48        58.80 o
  -3   1   7        556.50        483.40         3.44 o
  -1   1   7        857.03        643.86         4.04 o
   1   1   7      15583.39      16136.92        55.69 o
   3   1   7        633.34        405.19         3.55 o
   5   1   7       5202.63       5303.44        22.74 o
   7   1   7      10152.74      10000.62        41.02 o
   9   1   7       6984.47       6997.32        31.07 o
  11   1   7       4260.13       4066.46        23.25 o
  13   1   7       4026.78       3830.11        28.20 o
  15   1   7       4384.84       4615.67        38.83 o
  17   1   7       3661.06       3988.08        37.66 o
 -22   2   7        392.67        393.83        16.04 o
 -20   2   7       1064.01       1183.45        24.25 o
 -18   2   7       1002.85        980.80        18.79 o
 -16   2   7       2035.66       1989.71        20.72 o
 -14   2   7       7794.14       7759.68        39.10 o
 -12   2   7      23485.17      23366.78        97.52 o
 -10   2   7      14673.70      13659.13        58.39 o
  -8   2   7      11767.91      11523.96        48.98 o
  -6   2   7      23932.88      24996.27       104.85 o
  -4   2   7      35968.66      37855.17       139.35 o
  -2   2   7      21962.40      22061.80        89.76 o
   0   2   7       1680.22       1540.77         8.70 o
   2   2   7       8214.01       9736.55        37.89 o
   4   2   7       2640.45       3051.37        14.17 o
   6   2   7       1021.77        977.19         6.82 o
   8   2   7       4761.43       4568.99        22.49 o
  10   2   7      10903.73      10595.20        50.43 o
  12   2   7       7046.27       7016.38        50.75 o
  14   2   7       3222.67       3338.86        42.63 o
  16   2   7        658.37        772.19        19.52 o
  18   2   7        698.00        830.72        22.12 o
 -21   3   7          2.55        -15.25         7.62 o
 -19   3   7          0.26        -12.67         6.33 o
 -17   3   7        559.42        467.96        13.50 o
 -15   3   7        472.11        453.17        10.08 o
 -13   3   7          0.20         -5.68         2.84 o
 -11   3   7        387.60        320.84         4.95 o
  -9   3   7        550.84        513.75         8.86 o
  -7   3   7        231.06        170.01         4.32 o
  -5   3   7        246.57        196.64         5.13 o
  -3   3   7        720.02        788.22         9.25 o
  -1   3   7       3790.81       4053.00        29.97 o
   1   3   7        353.29        402.34         5.19 o
   3   3   7       1124.55       1219.68         9.67 o
   5   3   7        905.59        941.17         7.06 o
   7   3   7        160.73        179.46         4.12 o
   9   3   7        513.53        564.37         8.39 o
  11   3   7         78.34         89.69         5.76 o
  13   3   7          3.50          8.28         5.26 o
  15   3   7        117.75        111.39         9.70 o
  17   3   7         33.18         28.75         8.01 o
 -20   4   7        120.47        151.15        11.66 o
 -18   4   7         99.95        136.27         9.32 o
 -16   4   7        862.03        865.80        13.62 o
 -14   4   7       3437.33       3339.15        24.42 o
 -12   4   7       7067.83       6975.03        41.37 o
 -10   4   7       5451.67       5363.99        35.62 o
  -8   4   7       6236.98       6755.25        41.86 o
  -6   4   7       7759.41       7960.06        45.95 o
  -4   4   7      16270.73      16771.45       116.99 o
  -2   4   7       8012.98       7949.18        56.09 o
   0   4   7        184.03        153.71         4.84 o
   2   4   7        124.94        174.03         4.79 o
   4   4   7        316.08        424.49         6.65 o
   6   4   7       1303.15       1297.72        12.76 o
   8   4   7       1441.15       1370.32        12.36 o
  10   4   7       2986.49       3005.59        22.57 o
  12   4   7       1941.95       1989.72        22.47 o
  14   4   7       1266.01       1293.94        22.32 o
  16   4   7        379.45        393.74        16.68 o
 -19   5   7        253.63        268.24        18.06 o
 -17   5   7       1436.61       1508.91        20.58 o
 -15   5   7       2304.56       2327.92        26.52 o
 -13   5   7       2884.12       2746.44        26.78 o
 -11   5   7       5236.60       4992.10        43.06 o
  -9   5   7       8308.58       8741.12        61.62 o
  -7   5   7      10286.62      10899.89        81.86 o
  -5   5   7       2702.38       2980.23        27.91 o
  -3   5   7        921.30        983.09        13.04 o
  -1   5   7       1278.46       1192.43        18.45 o
   1   5   7        753.01        697.01        10.82 o
   3   5   7         54.58         48.56         7.38 o
   5   5   7       1783.57       1851.08        20.00 o
   7   5   7       2652.88       2710.90        23.09 o
   9   5   7       1786.51       1775.17        19.25 o
  11   5   7       1219.33       1259.69        17.32 o
  13   5   7       2134.95       2147.20        33.59 o
  15   5   7       1589.28       1744.97        28.90 o
 -16   6   7          3.85        -10.49         5.24 o
 -14   6   7        155.41         96.02         9.11 o
 -12   6   7        178.51        163.20         9.79 o
 -10   6   7        274.45        256.47        15.33 o
  -8   6   7        120.33        122.10         7.44 o
  -6   6   7          3.18         16.32         5.87 o
  -4   6   7         16.15         30.27         8.16 o
  -2   6   7         39.50         29.86         6.46 o
   0   6   7          0.61         39.03         6.17 o
   2   6   7        898.31        932.73        16.69 o
   4   6   7        466.53        516.96        14.96 o
   6   6   7        136.67        159.26         8.99 o
   8   6   7        111.36        123.27         9.64 o
  10   6   7         50.56         63.39         7.30 o
  12   6   7         13.56         25.83         6.21 o
 -13   7   7        296.19        353.13        13.85 o
 -11   7   7        679.50        662.14        16.33 o
  -9   7   7       2032.01       1888.87        26.56 o
  -7   7   7       2448.49       2291.55        40.07 o
  -5   7   7        889.28        905.29        18.30 o
  -3   7   7        427.66        515.20        14.07 o
  -1   7   7        817.35        856.85        18.01 o
   1   7   7        408.81        347.22        12.83 o
   3   7   7         25.61         10.46         6.82 o
   5   7   7         72.05         91.66         8.11 o
   7   7   7        303.15        308.13        13.33 o
   9   7   7        450.73        387.21        16.29 o
 -10   8   7        625.30        632.85        16.42 o
  -8   8   7        441.17        400.57        13.39 o
  -6   8   7        612.23        593.91        21.60 o
  -4   8   7       1567.49       1593.06        26.58 o
  -2   8   7        726.80        794.98        20.67 o
   0   8   7        131.24        101.75         9.54 o
   2   8   7         73.24         91.72         9.00 o
   4   8   7         33.30         42.82         8.73 o
   6   8   7         65.42         58.14         8.59 o
 -22   0   8       1508.17       1756.52        31.31 o
 -20   0   8       3961.33       4266.40        50.35 o
 -18   0   8       3546.08       3472.40        39.75 o
 -16   0   8       1816.59       1696.42        18.40 o
 -14   0   8       2524.11       2497.97        18.46 o
 -12   0   8       6623.31       6710.56        36.72 o
 -10   0   8      24405.02      25751.31       128.32 o
  -8   0   8       4852.21       5386.38        30.11 o
  -6   0   8       1736.09       1528.76        10.68 o
  -4   0   8        277.40        211.66         4.73 o
  -2   0   8      11233.29      12332.70        61.37 o
   0   0   8      21808.91      24845.44       120.32 o
   2   0   8      35641.50      37268.77       184.37 o
   4   0   8      79080.96      79009.73       389.88 o
   6   0   8      33385.54      31932.07       153.99 o
   8   0   8       7174.94       6862.07        40.22 o
  10   0   8       5560.03       5725.43        39.59 o
  12   0   8      11743.92      11815.26        85.79 o
  14   0   8       2998.40       3279.01        41.63 o
  16   0   8        405.30        592.27        19.89 o
  18   0   8         31.29         11.27         8.35 o
 -23   1   8        362.94        355.13        17.64 o
 -21   1   8        438.13        440.59        12.20 o
 -19   1   8        504.13        463.48        10.38 o
 -17   1   8       1605.71       1442.26        13.73 o
 -15   1   8       4834.51       4602.12        25.85 o
 -13   1   8       4595.45       4945.98        22.75 o
 -11   1   8         10.67         12.74         2.16 o
  -9   1   8        185.35        269.60         4.11 o
  -7   1   8          2.94         26.44         1.88 o
  -5   1   8        904.76        859.03         5.08 o
  -3   1   8       1154.89       1392.86         6.84 o
  -1   1   8       3517.89       3648.15        14.57 o
   1   1   8      15097.05      15301.08        53.30 o
   3   1   8       5532.54       5616.48        21.79 o
   5   1   8       5121.92       4750.05        19.57 o
   7   1   8       7930.46       7922.65        33.75 o
   9   1   8       4496.72       4403.14        21.88 o
  11   1   8       1411.78       1528.92        13.57 o
  13   1   8        204.46        251.46         7.34 o
  15   1   8        152.03        190.85         7.84 o
  17   1   8         82.18        114.84         9.42 o
 -22   2   8        421.74        389.32        16.06 o
 -20   2   8        787.61        678.46        18.94 o
 -18   2   8       1216.39       1114.72        18.88 o
 -16   2   8        899.12        916.85        14.89 o
 -14   2   8       2791.96       2732.06        18.59 o
 -12   2   8       3611.42       3360.41        18.58 o
 -10   2   8       1368.47       1239.86         9.07 o
  -8   2   8         64.49        102.48         2.71 o
  -6   2   8        368.53        406.88         4.38 o
  -4   2   8       5442.83       6052.62        24.42 o
  -2   2   8       4686.65       4979.16        23.08 o
   0   2   8        909.79       1148.47         6.51 o
   2   2   8       7410.56       7164.67        29.90 o
   4   2   8       6414.22       6342.04        26.36 o
   6   2   8       2282.39       2444.33        12.83 o
   8   2   8        902.90        767.52         7.05 o
  10   2   8        252.49        246.91         6.37 o
  12   2   8       2161.54       2248.32        32.08 o
  14   2   8        805.64        878.28        19.99 o
  16   2   8        145.73        217.75        12.35 o
 -21   3   8        734.45        732.35        19.77 o
 -19   3   8       1544.97       1440.55        21.86 o
 -17   3   8       5437.89       5299.94        62.08 o
 -15   3   8       7408.03       7197.12        46.88 o
 -13   3   8       4012.39       4150.22        25.30 o
 -11   3   8        762.89        768.21         6.97 o
  -9   3   8         91.48        100.68         3.34 o
  -7   3   8        817.32       1012.12         8.04 o
  -5   3   8        755.41        682.52         6.45 o
  -3   3   8       3558.07       3836.56        20.93 o
  -1   3   8      15795.29      16302.92        76.67 o
   1   3   8      22570.89      22590.48       108.24 o
   3   3   8       9320.53       9085.42        46.25 o
   5   3   8      10741.19      10945.27        47.99 o
   7   3   8      23234.89      23016.76       106.20 o
   9   3   8      24049.63      23324.12       131.86 o
  11   3   8       5212.89       5397.98        43.40 o
  13   3   8         89.41        160.96         8.94 o
  15   3   8        270.84        336.15        14.09 o
  17   3   8        200.63        263.07        13.71 o
 -20   4   8        736.51        724.11        19.93 o
 -18   4   8       1046.32       1016.72        19.28 o
 -16   4   8       1085.50       1042.79        15.88 o
 -14   4   8        204.80        147.89         6.33 o
 -12   4   8        720.72        628.73         8.76 o
 -10   4   8       1878.82       1812.99        16.83 o
  -8   4   8        110.42        138.73         5.87 o
  -6   4   8       1729.80       1731.86        13.59 o
  -4   4   8       3988.10       3986.74        31.57 o
  -2   4   8       3242.67       3385.29        28.55 o
   0   4   8       4204.52       4556.30        32.11 o
   2   4   8       2745.17       2725.93        17.61 o
   4   4   8       7487.84       7343.03        41.37 o
   6   4   8       3105.02       2979.31        20.33 o
   8   4   8        164.64        174.47         6.16 o
  10   4   8        243.37        289.56         7.27 o
  12   4   8       1749.46       1912.09        23.47 o
  14   4   8       1364.59       1405.54        25.27 o
  16   4   8         56.79         76.55        10.33 o
 -19   5   8        187.26        182.57        11.00 o
 -17   5   8        868.53        744.71        15.27 o
 -15   5   8        673.94        503.78        11.06 o
 -13   5   8        344.19        311.05         9.71 o
 -11   5   8       1024.74       1076.46        14.20 o
  -9   5   8        777.28        864.59        12.10 o
  -7   5   8        157.17        169.34         8.00 o
  -5   5   8         66.59        127.73         5.52 o
  -3   5   8        700.23        695.24        10.72 o
  -1   5   8       1246.69       1339.99        14.32 o
   1   5   8        681.36        812.22        11.93 o
   3   5   8        597.75        612.20        10.95 o
   5   5   8       1476.97       1404.24        20.95 o
   7   5   8        510.78        495.42        10.35 o
   9   5   8        388.11        398.92         9.69 o
  11   5   8         72.23         67.52         6.68 o
  13   5   8        119.70        118.81         9.89 o
 -16   6   8        317.57        269.98         9.71 o
 -14   6   8        670.13        590.33        16.97 o
 -12   6   8       2485.76       2339.18        34.04 o
 -10   6   8       1765.03       1724.07        34.04 o
  -8   6   8        422.64        348.57        16.03 o
  -6   6   8         37.46         45.36         5.92 o
  -4   6   8       1309.67       1388.41        19.61 o
  -2   6   8        837.38        925.33        15.77 o
   0   6   8       2348.62       2390.13        27.93 o
   2   6   8       5981.89       5974.00        81.41 o
   4   6   8       7986.07       8085.31        97.82 o
   6   6   8       4114.00       4078.41        53.72 o
   8   6   8       2022.63       1991.50        31.28 o
  10   6   8       1092.70       1095.12        18.30 o
  12   6   8       1267.55       1410.69        22.33 o
 -13   7   8        522.93        562.42        16.70 o
 -11   7   8          5.38         -4.78         6.45 o
  -9   7   8         20.08         23.17         7.26 o
  -7   7   8         97.55        131.10         9.26 o
  -5   7   8         53.34         76.69         8.13 o
  -3   7   8        982.61        918.72        20.13 o
  -1   7   8       1360.73       1268.92        22.18 o
   1   7   8       1168.69       1102.10        24.10 o
   3   7   8       1253.35       1356.23        24.19 o
   5   7   8        565.94        620.31        15.67 o
   7   7   8       1010.65       1019.80        26.92 o
   9   7   8        852.19        862.89        22.70 o
 -10   8   8          2.64         -1.90         8.15 o
  -8   8   8          4.23         17.22         6.90 o
  -6   8   8         18.96         64.44         8.98 o
  -4   8   8         13.34         51.30         9.23 o
  -2   8   8          0.99         29.65         9.16 o
   0   8   8          0.11         10.89         7.82 o
   2   8   8         42.10         52.67         8.13 o
   4   8   8         78.90         69.81         8.62 o
 -23   1   9       1064.35       1131.79        31.01 o
 -21   1   9       1094.84       1102.22        18.57 o
 -19   1   9        370.62        289.01         8.72 o
 -17   1   9         39.39         15.03         4.23 o
 -15   1   9         68.71         50.18         3.93 o
 -13   1   9        147.12        144.91         3.81 o
 -11   1   9       2631.92       2546.95        13.70 o
  -9   1   9      17290.30      17058.00        65.99 o
  -7   1   9      30233.70      29578.97       103.91 o
  -5   1   9      17831.89      17621.89        60.27 o
  -3   1   9      17451.15      17798.45        62.13 o
  -1   1   9      54186.73      56025.12       191.08 o
   1   1   9      36315.70      36322.93       126.62 o
   3   1   9      28654.45      27440.84        94.07 o
   5   1   9       3729.05       3519.23        15.12 o
   7   1   9        720.60        757.79         6.84 o
   9   1   9          1.72          8.54         2.64 o
  11   1   9        104.49        127.34         5.42 o
  13   1   9         80.97         48.26         5.64 o
  15   1   9       2289.49       2084.14        28.95 o
  17   1   9        991.03       1042.00        21.59 o
 -22   2   9         56.85          2.22         8.47 o
 -20   2   9        290.20        174.07        11.79 o
 -18   2   9        867.57        807.80        16.57 o
 -16   2   9        197.44        171.42         7.86 o
 -14   2   9        211.57        180.58         5.55 o
 -12   2   9       3656.61       3264.42        17.61 o
 -10   2   9       8378.00       8464.21        37.45 o
  -8   2   9       7041.10       7186.03        29.92 o
  -6   2   9      27976.67      28482.14       111.31 o
  -4   2   9      78889.12      82330.92       303.67 o
  -2   2   9      38006.61      37310.57       140.79 o
   0   2   9      15094.72      13905.73        52.51 o
   2   2   9      12670.26      12798.24        51.30 o
   4   2   9       6026.12       5842.59        25.37 o
   6   2   9       7831.07       7875.13        33.52 o
   8   2   9       1764.70       1665.19        11.67 o
  10   2   9         42.80         26.49         4.35 o
  12   2   9       1896.60       1670.77        22.83 o
  14   2   9        154.28        121.28         9.71 o
  16   2   9         97.97         96.35         9.76 o
 -21   3   9         33.99         22.66         8.44 o
 -19   3   9          0.06        -13.03         6.52 o
 -17   3   9         36.44         38.99         7.82 o
 -15   3   9        241.37        225.93         7.66 o
 -13   3   9        260.14        231.38         6.03 o
 -11   3   9          0.29          0.22         2.09 o
  -9   3   9        188.96        220.03         4.07 o
  -7   3   9       1322.96       1406.74         9.23 o
  -5   3   9       1129.81       1166.16         8.98 o
  -3   3   9        463.70        477.12         6.39 o
  -1   3   9        415.79        550.50         7.22 o
   1   3   9        593.99        682.01         7.97 o
   3   3   9        113.35         86.44         3.52 o
   5   3   9         35.54         59.85         2.62 o
   7   3   9        136.49        136.38         4.65 o
   9   3   9         18.64         67.45         5.35 o
  11   3   9        129.17        188.28         9.03 o
  13   3   9         24.74         30.49         7.41 o
  15   3   9         21.21         17.54         7.24 o
 -20   4   9        260.31        240.06        15.30 o
 -18   4   9        467.83        376.76        13.23 o
 -16   4   9        489.98        382.27        10.52 o
 -14   4   9        523.67        519.20         9.88 o
 -12   4   9       2217.47       2006.71        14.30 o
 -10   4   9        987.69        871.15        12.58 o
  -8   4   9       3240.40       3267.92        23.65 o
  -6   4   9       7398.41       7517.25        46.78 o
  -4   4   9      12385.77      12722.53        73.50 o
  -2   4   9      12977.32      13440.96        74.37 o
   0   4   9       5917.68       5966.36        36.06 o
   2   4   9       2349.62       2400.02        16.02 o
   4   4   9       3818.75       3723.87        24.11 o
   6   4   9       3203.82       3224.71        26.97 o
   8   4   9        844.81        876.94        12.74 o
  10   4   9        257.40        224.51         7.54 o
  12   4   9        607.59        623.80        15.37 o
  14   4   9         23.24         18.89         8.30 o
 -19   5   9         18.82         10.64         7.77 o
 -17   5   9        124.10         95.04         7.87 o
 -15   5   9        190.11        154.13         7.61 o
 -13   5   9        195.17        163.98         7.58 o
 -11   5   9       1060.18        928.63        13.20 o
  -9   5   9       5918.68       5727.31        41.66 o
  -7   5   9       8134.26       8560.90        68.05 o
  -5   5   9       4923.19       5606.20        51.02 o
  -3   5   9       2172.36       2445.51        21.02 o
  -1   5   9       8839.83       8862.32        72.98 o
   1   5   9      12602.26      12416.68        92.27 o
   3   5   9       6838.50       6512.74        49.14 o
   5   5   9       1529.96       1474.84        18.10 o
   7   5   9         24.85         18.73         4.51 o
   9   5   9         12.53          1.36         4.52 o
  11   5   9         45.33         75.44         7.25 o
  13   5   9         10.98          3.83         7.76 o
 -16   6   9          2.73         -9.51         5.82 o
 -14   6   9          7.30         -6.22         8.33 o
 -12   6   9        750.16        713.38        19.25 o
 -10   6   9       1102.53       1034.39        20.50 o
  -8   6   9        230.31        249.63        10.94 o
  -6   6   9         27.19         50.77         6.56 o
  -4   6   9        265.12        342.03        10.73 o
  -2   6   9        767.28        768.14        15.73 o
   0   6   9         15.71         26.74         5.85 o
   2   6   9         83.80         97.60         7.67 o
   4   6   9         33.30         69.94         7.73 o
   6   6   9          0.68         27.13         7.80 o
   8   6   9         88.91         88.26         7.78 o
  10   6   9          1.17         20.76         6.03 o
 -13   7   9         15.03         10.03         7.70 o
 -11   7   9        186.41        186.26        12.74 o
  -9   7   9        845.79        835.51        18.82 o
  -7   7   9        537.68        467.60        15.01 o
  -5   7   9        849.27        754.05        18.23 o
  -3   7   9       1824.27       1833.44        27.73 o
  -1   7   9       2463.15       2612.31        33.98 o
   1   7   9       1284.07       1353.90        27.62 o
   3   7   9        810.89        796.80        17.59 o
   5   7   9        324.99        290.00        13.63 o
   7   7   9        193.65        163.98        11.69 o
  -8   8   9        445.48        424.52        15.47 o
  -6   8   9       1325.56       1289.40        24.94 o
  -4   8   9       1936.82       1943.66        31.96 o
  -2   8   9       1905.01       2045.47        52.99 o
   0   8   9        617.35        709.17        21.35 o
   2   8   9        586.35        615.32        16.42 o
   4   8   9        388.25        375.49        16.42 o
 -22   0  10         81.10         71.04        11.25 o
 -20   0  10       1439.50       1517.00        28.73 o
 -18   0  10       1343.18       1522.54        29.71 o
 -16   0  10       1788.54       1665.74        16.14 o
 -14   0  10       9753.52       9064.22        54.31 o
 -12   0  10      24028.61      23690.29       139.58 o
 -10   0  10      40119.64      40826.80       196.15 o
  -8   0  10      40264.46      41469.97       203.73 o
  -6   0  10       9840.62       9331.72        48.07 o
  -4   0  10         69.67         33.61         2.89 o
  -2   0  10      23713.90      24063.60       117.44 o
   0   0  10       6655.86       6848.97        35.88 o
   2   0  10       1976.16       2391.83        16.01 o
   4   0  10      12411.71      13011.51        66.22 o
   6   0  10       6365.06       6486.71        37.15 o
   8   0  10        262.26        235.60         6.79 o
  10   0  10       6113.56       5788.19        46.82 o
  12   0  10       7532.75       7097.99        74.09 o
  14   0  10       7527.20       7709.58        87.68 o
  16   0  10       1530.46       1869.16        33.65 o
 -23   1  10         59.44         43.29        11.50 o
 -21   1  10        134.28        118.96         8.36 o
 -19   1  10        400.36        409.97        10.08 o
 -17   1  10       2185.79       2065.67        17.53 o
 -15   1  10       4892.01       4551.51        26.21 o
 -13   1  10       4236.01       3954.75        20.71 o
 -11   1  10       2539.28       2508.73        13.96 o
  -9   1  10       2019.71       2098.62        11.59 o
  -7   1  10       3407.31       3244.27        14.04 o
  -5   1  10       8077.63       7774.11        29.21 o
  -3   1  10       2779.71       2526.36        11.66 o
  -1   1  10       2672.84       3042.00        13.15 o
   1   1  10        580.00        560.88         4.89 o
   3   1  10        207.30        179.84         3.15 o
   5   1  10         25.14         13.42         1.92 o
   7   1  10       3644.72       3620.63        18.87 o
   9   1  10       2539.81       2452.87        17.16 o
  11   1  10        515.22        498.11         9.51 o
  13   1  10        202.66        228.30         8.37 o
  15   1  10        323.61        389.37        11.43 o
 -22   2  10         45.29         37.69         9.20 o
 -20   2  10        152.60        114.29        10.74 o
 -18   2  10        179.29        164.02        10.17 o
 -16   2  10        857.36        912.31        15.75 o
 -14   2  10       1326.71       1355.78        12.04 o
 -12   2  10       3847.45       3800.23        20.30 o
 -10   2  10       4443.85       4132.60        20.53 o
  -8   2  10       1766.58       1689.78         9.70 o
  -6   2  10       5728.02       5690.25        24.79 o
  -4   2  10       2830.32       2850.65        16.10 o
  -2   2  10       2958.44       2949.48        13.60 o
   0   2  10        521.81        313.59         3.88 o
   2   2  10          0.50         34.29         2.08 o
   4   2  10         98.22        115.87         2.96 o
   6   2  10          9.23         38.12         2.60 o
   8   2  10        331.60        312.71         6.48 o
  10   2  10       2553.73       2335.53        23.55 o
  12   2  10        573.46        603.22        16.71 o
  14   2  10       1083.73       1197.77        24.25 o
  16   2  10        370.34        337.89        16.13 o
 -21   3  10         31.76         35.24         8.81 o
 -19   3  10        315.12        283.36        14.32 o
 -17   3  10       2810.92       2591.68        30.07 o
 -15   3  10       5775.37       5904.28        43.24 o
 -13   3  10       5691.70       5918.71        43.65 o
 -11   3  10       5992.10       5827.14        32.03 o
  -9   3  10      11803.08      11294.12        48.90 o
  -7   3  10      20821.16      20941.51        91.76 o
  -5   3  10      28101.93      28214.74       134.89 o
  -3   3  10      15062.38      15668.77        73.03 o
  -1   3  10        357.97        311.78         4.63 o
   1   3  10        212.12        121.76         3.37 o
   3   3  10        157.99        197.38         3.68 o
   5   3  10       2064.79       2196.90        14.91 o
   7   3  10      12641.86      12312.49        73.37 o
   9   3  10       5978.52       5729.12        43.40 o
  11   3  10       3324.50       3289.31        39.69 o
  13   3  10       1991.94       1951.24        30.67 o
  15   3  10        770.23        865.87        21.10 o
 -20   4  10        479.87        419.03        16.68 o
 -18   4  10        887.14        800.14        17.72 o
 -16   4  10        566.86        548.30        12.67 o
 -14   4  10       1885.20       1786.27        17.11 o
 -12   4  10       3063.28       3066.51        23.36 o
 -10   4  10       4001.68       3838.44        25.37 o
  -8   4  10       3033.66       2728.75        18.50 o
  -6   4  10        870.95        810.37         8.17 o
  -4   4  10        121.36        141.24         5.29 o
  -2   4  10        284.66        351.52         8.23 o
   0   4  10        501.70        476.79         6.67 o
   2   4  10        360.46        440.60         6.79 o
   4   4  10        730.07        756.74         9.49 o
   6   4  10        216.76        251.79         8.47 o
   8   4  10        223.10        219.18         7.16 o
  10   4  10       1269.09       1297.09        18.54 o
  12   4  10       1376.75       1457.06        23.42 o
  14   4  10        867.19        892.29        22.42 o
 -19   5  10        136.55        151.42        10.53 o
 -17   5  10        280.77        265.76        10.23 o
 -15   5  10        170.03        126.91         7.68 o
 -13   5  10        641.24        575.79        11.38 o
 -11   5  10        577.06        663.07        11.80 o
  -9   5  10       1150.20       1306.23        14.99 o
  -7   5  10       1675.54       1815.54        22.17 o
  -5   5  10        883.08        840.64        10.31 o
  -3   5  10         58.94         64.30         4.22 o
  -1   5  10         31.34         82.93         5.77 o
   1   5  10        757.82        874.68        15.24 o
   3   5  10        182.18        223.52         9.54 o
   5   5  10         81.38         80.15         5.18 o
   7   5  10        228.54        206.15         7.55 o
   9   5  10        141.47        148.53         7.84 o
  11   5  10        239.01        223.54        11.33 o
  13   5  10         67.65         27.46         9.13 o
 -16   6  10        375.79        374.52        14.80 o
 -14   6  10       1040.59       1000.78        18.49 o
 -12   6  10       3217.64       3236.25        60.98 o
 -10   6  10       6364.83       6458.62        77.41 o
  -8   6  10       4061.00       4252.97        57.30 o
  -6   6  10       2514.47       2475.18        39.44 o
  -4   6  10       1222.12       1120.62        18.62 o
  -2   6  10       1560.39       1392.32        21.18 o
   0   6  10       1320.80       1232.06        19.47 o
   2   6  10        125.08        140.75         8.58 o
   4   6  10       1184.82       1244.69        20.70 o
   6   6  10        583.88        590.93        17.77 o
   8   6  10        502.69        502.85        15.97 o
  10   6  10       1355.15       1283.86        21.82 o
 -13   7  10        511.74        534.21        17.47 o
 -11   7  10        386.61        394.75        14.53 o
  -9   7  10        206.65        260.91        14.14 o
  -7   7  10        637.97        578.57        16.68 o
  -5   7  10        693.18        615.04        17.17 o
  -3   7  10        408.49        346.48        14.23 o
  -1   7  10         59.22         72.69         7.84 o
   1   7  10        119.01        125.27         8.98 o
   3   7  10         24.61         33.76         8.05 o
   5   7  10         88.72        129.02        11.79 o
   7   7  10        507.49        576.89        21.03 o
  -8   8  10         23.88         31.75         8.45 o
  -6   8  10         54.46        111.79        10.15 o
  -4   8  10        255.56        325.73        17.25 o
  -2   8  10        312.25        292.92        16.42 o
   0   8  10          1.90         16.15         8.28 o
   2   8  10          0.16          7.10         9.17 o
 -23   1  11        981.30       1171.41        38.64 o
 -21   1  11       2063.35       2219.72        30.94 o
 -19   1  11       1700.51       1801.42        19.83 o
 -17   1  11        988.90        982.09        12.03 o
 -15   1  11       3636.23       3589.87        22.69 o
 -13   1  11       7951.65       7801.02        36.11 o
 -11   1  11       3488.48       3700.91        19.24 o
  -9   1  11          1.92         15.90         2.44 o
  -7   1  11         15.19         57.44         2.04 o
  -5   1  11        499.13        444.16         4.27 o
  -3   1  11       6168.41       6745.77        26.18 o
  -1   1  11      10463.29      10609.17        38.39 o
   1   1  11      30099.82      31163.98       111.09 o
   3   1  11      20197.66      20202.31        72.56 o
   5   1  11      12917.55      12393.08        47.64 o
   7   1  11       1212.08       1201.99        10.25 o
   9   1  11       7855.40       7867.11        48.29 o
  11   1  11       5809.76       5927.14        44.85 o
  13   1  11        906.55       1118.70        17.65 o
  15   1  11         12.28         35.78         6.17 o
 -22   2  11        433.44        441.60        16.45 o
 -20   2  11       1116.77       1037.42        22.55 o
 -18   2  11       5296.53       5175.55        63.23 o
 -16   2  11       6579.61       6586.05        67.38 o
 -14   2  11       1645.94       1729.16        15.13 o
 -12   2  11        791.34        883.34         7.86 o
 -10   2  11       1217.43       1311.69         8.72 o
  -8   2  11        715.64        691.43         5.96 o
  -6   2  11       2152.64       2036.20        11.22 o
  -4   2  11       7689.77       7667.23        32.97 o
  -2   2  11      14766.68      14975.33        54.67 o
   0   2  11       6128.73       6180.05        26.87 o
   2   2  11       7459.15       7831.32        34.12 o
   4   2  11      10350.39      10386.33        44.29 o
   6   2  11      21020.07      20411.70        93.00 o
   8   2  11      16568.26      16257.76        87.83 o
  10   2  11        734.29        820.10        13.56 o
  12   2  11        625.14        761.18        18.72 o
  14   2  11        973.24       1143.63        23.88 o
 -21   3  11         64.09         58.66         9.54 o
 -19   3  11        168.70        125.89         9.99 o
 -17   3  11         93.75         76.06         7.89 o
 -15   3  11        262.51        197.24         8.36 o
 -13   3  11         78.41         95.18         5.15 o
 -11   3  11         18.57         19.85         2.71 o
  -9   3  11         15.39         60.30         2.88 o
  -7   3  11        438.70        593.08         6.54 o
  -5   3  11        604.26        707.82         7.44 o
  -3   3  11        132.03        124.74         3.89 o
  -1   3  11         56.54         46.81         2.47 o
   1   3  11        171.91        209.44         4.10 o
   3   3  11        948.00       1003.49         8.15 o
   5   3  11         46.89         65.12         3.75 o
   7   3  11          2.51         11.60         4.22 o
   9   3  11          0.17          8.87         4.99 o
  11   3  11        249.50        225.53        11.71 o
  13   3  11         13.06         13.19         7.46 o
  15   3  11          0.91         -1.60         7.65 o
 -20   4  11        995.82        987.22        23.04 o
 -18   4  11       2030.49       1930.22        27.11 o
 -16   4  11       1589.94       1550.56        21.57 o
 -14   4  11       1106.89       1114.45        13.93 o
 -12   4  11       1015.59        986.94        12.48 o
 -10   4  11       1799.10       1916.15        16.59 o
  -8   4  11        573.13        690.86         8.53 o
  -6   4  11       2043.12       1969.37        14.74 o
  -4   4  11        843.70        966.95        10.47 o
  -2   4  11       2609.18       2907.34        21.01 o
   0   4  11       3000.13       3129.98        21.59 o
   2   4  11       4042.89       3966.89        26.25 o
   4   4  11       6289.52       6226.14        41.14 o
   6   4  11       7481.18       7472.48        52.55 o
   8   4  11       3119.61       3156.88        31.22 o
  10   4  11        358.06        387.40        11.25 o
  12   4  11        885.68        891.71        21.12 o
 -19   5  11        557.99        638.36        20.09 o
 -17   5  11        290.43        293.27        10.48 o
 -15   5  11       1299.32       1247.38        24.68 o
 -13   5  11       2530.70       2466.15        34.90 o
 -11   5  11        848.81        920.81        18.73 o
  -9   5  11         32.42          1.78         3.38 o
  -7   5  11        186.30        128.97         6.82 o
  -5   5  11        163.80        187.89         7.34 o
  -3   5  11       2637.23       3070.95        36.18 o
  -1   5  11       5574.24       6037.45        52.28 o
   1   5  11       9783.69       9700.00        84.73 o
   3   5  11       8704.78       8377.73        88.83 o
   5   5  11       3158.90       3052.56        29.24 o
   7   5  11        614.50        726.87        13.31 o
   9   5  11       2002.30       2186.83        26.47 o
  11   5  11       1502.83       1689.50        29.04 o
 -16   6  11        155.84        136.25         9.54 o
 -14   6  11          3.08          4.38         5.00 o
 -12   6  11        145.53        181.32        12.17 o
 -10   6  11        108.01        107.29        10.96 o
  -8   6  11        147.00        108.76         9.87 o
  -6   6  11        452.81        418.59        11.88 o
  -4   6  11        529.47        651.79        14.55 o
  -2   6  11        108.03        184.86         8.44 o
   0   6  11        546.63        592.47        15.22 o
   2   6  11         79.55         74.88         7.93 o
   4   6  11        125.83        101.39        10.77 o
   6   6  11        449.84        442.33        15.40 o
   8   6  11         72.63        101.79        10.26 o
  10   6  11          1.11         -5.53         7.09 o
 -13   7  11        296.82        348.86        15.61 o
 -11   7  11        130.96        114.84         9.85 o
  -9   7  11         35.50         31.82         7.79 o
  -7   7  11         22.82         31.32         8.07 o
  -5   7  11         15.60         41.69         6.96 o
  -3   7  11         40.74         42.29         7.89 o
  -1   7  11        247.10        251.84        12.24 o
   1   7  11        923.74       1107.20        23.14 o
   3   7  11        542.04        578.47        22.07 o
   5   7  11        644.90        630.90        21.11 o
  -6   8  11         71.56         72.39        11.69 o
  -4   8  11        398.11        354.53        17.57 o
  -2   8  11        578.74        588.47        18.14 o
   0   8  11        639.54        704.47        19.48 o
 -22   0  12        453.18        572.81        19.69 o
 -20   0  12        597.20        586.98        19.28 o
 -18   0  12        198.12        106.79         8.48 o
 -16   0  12         41.48         33.56         4.20 o
 -14   0  12        626.15        524.20         8.43 o
 -12   0  12       6449.72       6009.58        39.04 o
 -10   0  12      14920.06      14498.25        78.02 o
  -8   0  12      21799.09      21286.17       107.80 o
  -6   0  12       9629.62       9756.56        51.10 o
  -4   0  12      30778.47      32231.09       160.58 o
  -2   0  12      42303.36      42375.34       204.29 o
   0   0  12      33806.21      32599.78       158.15 o
   2   0  12       5213.19       4668.15        27.67 o
   4   0  12      10507.77       9902.61        51.20 o
   6   0  12       2376.17       2433.35        21.21 o
   8   0  12         85.01         66.21         5.35 o
  10   0  12         68.10        101.11         7.33 o
  12   0  12       1608.33       1389.92        28.45 o
  14   0  12       1441.73       1304.18        27.99 o
 -21   1  12         40.89         34.19         7.44 o
 -19   1  12         21.21          5.02         4.70 o
 -17   1  12          8.42          6.69         4.18 o
 -15   1  12        346.64        368.55         7.62 o
 -13   1  12        674.84        583.37         8.08 o
 -11   1  12        577.03        429.46         5.98 o
  -9   1  12       2192.79       2027.13        10.72 o
  -7   1  12       7335.96       7336.28        28.71 o
  -5   1  12       6605.24       6362.96        25.76 o
  -3   1  12       5192.50       4842.45        19.53 o
  -1   1  12       5016.34       4883.32        20.74 o
   1   1  12       6555.85       6354.76        26.08 o
   3   1  12       5271.12       5053.80        21.63 o
   5   1  12        240.18        204.10         3.96 o
   7   1  12        787.00        786.24         9.45 o
   9   1  12          5.41         19.00         4.45 o
  11   1  12         75.94         67.21         6.19 o
  13   1  12         57.43         56.69         6.63 o
  15   1  12        194.21        175.45         8.83 o
 -22   2  12         49.77         27.99         8.67 o
 -20   2  12         55.37         37.99         8.82 o
 -18   2  12         31.82         65.31         9.14 o
 -16   2  12         34.66         53.43         7.99 o
 -14   2  12         18.11         18.22         3.25 o
 -12   2  12        492.77        540.75         6.39 o
 -10   2  12       2824.64       2889.20        15.03 o
  -8   2  12       1635.35       1629.38        10.22 o
  -6   2  12         22.24         36.66         2.37 o
  -4   2  12       4343.88       4154.27        20.27 o
  -2   2  12       5496.90       5618.92        23.08 o
   0   2  12       7518.61       7413.08        32.62 o
   2   2  12       1592.01       1449.97         9.70 o
   4   2  12        803.81        726.65         7.41 o
   6   2  12       1287.19       1243.76        11.68 o
   8   2  12       1168.81       1257.66        15.09 o
  10   2  12        292.08        346.91         9.91 o
  12   2  12        400.68        384.30        14.58 o
  14   2  12        274.02        253.07        13.95 o
 -21   3  12        614.32        544.62        19.36 o
 -19   3  12        484.24        482.54        16.89 o
 -17   3  12        125.52        126.61         8.53 o
 -15   3  12        484.70        414.43        11.35 o
 -13   3  12       1252.61       1347.08        14.26 o
 -11   3  12       1558.86       1722.09        14.61 o
  -9   3  12       3155.36       3174.50        19.09 o
  -7   3  12      26228.77      26307.49       134.71 o
  -5   3  12      38042.02      37961.91       168.02 o
  -3   3  12      14489.77      14653.22        66.46 o
  -1   3  12       6513.17       6802.77        34.01 o
   1   3  12       6759.51       6490.14        33.62 o
   3   3  12       8735.16       8573.12        42.59 o
   5   3  12       1228.47       1156.92        12.23 o
   7   3  12        553.78        497.17        10.62 o
   9   3  12        543.60        444.57        14.66 o
  11   3  12          5.08         -0.36         6.97 o
  13   3  12         39.40         52.23         8.86 o
 -20   4  12          6.43          3.05         8.57 o
 -18   4  12         58.97         44.05         8.26 o
 -16   4  12        259.58        170.37         8.33 o
 -14   4  12        172.44        143.68         6.50 o
 -12   4  12       1441.38       1541.45        15.58 o
 -10   4  12       5027.68       5184.67        35.78 o
  -8   4  12       3334.45       3193.56        23.17 o
  -6   4  12         87.09         66.76         3.80 o
  -4   4  12        586.14        568.23         9.25 o
  -2   4  12       6542.66       6799.78        48.08 o
   0   4  12       5167.12       5202.56        32.58 o
   2   4  12       1145.40       1027.19        12.07 o
   4   4  12        503.87        507.55         9.78 o
   6   4  12        161.24        186.11         7.77 o
   8   4  12        261.73        255.54        10.05 o
  10   4  12        109.32        130.81         8.00 o
  12   4  12        341.76        253.49        13.54 o
 -17   5  12          1.99         11.75         6.77 o
 -15   5  12         23.30         53.15         7.09 o
 -13   5  12        402.56        473.72        11.90 o
 -11   5  12          0.95         25.16         5.17 o
  -9   5  12        168.82        216.37         7.16 o
  -7   5  12        903.51        985.12        15.66 o
  -5   5  12        222.37        309.19         9.74 o
  -3   5  12        293.87        315.59        10.24 o
  -1   5  12       2025.16       1919.15        25.55 o
   1   5  12       2013.23       1877.48        24.43 o
   3   5  12       2101.01       2146.27        27.80 o
   5   5  12        220.43        231.36         8.93 o
   7   5  12        262.17        229.12         9.19 o
   9   5  12         30.10         29.38         7.23 o
  11   5  12         46.30         73.46        10.21 o
 -16   6  12         36.95         13.19         7.19 o
 -14   6  12         19.59         19.87         5.67 o
 -12   6  12        679.78        629.16        15.81 o
 -10   6  12       1904.00       1962.51        28.05 o
  -8   6  12       2300.40       2558.01        31.66 o
  -6   6  12       1946.73       2194.94        27.88 o
  -4   6  12       6004.69       6031.66        62.26 o
  -2   6  12       5748.25       5641.88        55.01 o
   0   6  12       3616.48       3513.32        42.39 o
   2   6  12       1613.67       1604.93        28.67 o
   4   6  12       1033.57       1009.31        21.96 o
   6   6  12        446.54        437.83        16.30 o
   8   6  12         58.98         69.91        12.86 o
 -13   7  12        180.42        156.48        14.71 o
 -11   7  12        101.20         99.91        10.20 o
  -9   7  12        227.81        285.89        13.95 o
  -7   7  12       1192.29       1270.81        23.45 o
  -5   7  12       2352.87       2294.35        41.01 o
  -3   7  12        638.95        622.94        18.00 o
  -1   7  12        404.87        343.56        14.41 o
   1   7  12        671.73        695.01        21.35 o
   3   7  12        250.34        254.60        17.14 o
   5   7  12        186.21        183.55        11.91 o
  -4   8  12        105.80        116.89        12.27 o
 -21   1  13        287.89        331.93        12.81 o
 -19   1  13        145.12        165.31         7.39 o
 -17   1  13       1287.94       1293.06        15.30 o
 -15   1  13       5215.52       4913.89        32.19 o
 -13   1  13      11278.55      11176.27        57.19 o
 -11   1  13       8362.83       8850.97        39.96 o
  -9   1  13      12255.45      12853.28        49.96 o
  -7   1  13       8221.10       8299.11        32.33 o
  -5   1  13       8000.49       8010.79        31.34 o
  -3   1  13       5847.64       5281.43        22.04 o
  -1   1  13        651.52        535.73         5.23 o
   1   1  13       1728.94       1811.17        10.57 o
   3   1  13       2906.02       2948.35        15.15 o
   5   1  13        301.13        350.73         5.57 o
   7   1  13       2813.11       2758.58        22.52 o
   9   1  13       4142.52       4031.11        35.10 o
  11   1  13       5009.29       4949.63        45.09 o
  13   1  13       1508.25       1561.41        21.25 o
 -22   2  13          0.57        -11.57         8.19 o
 -20   2  13        963.22        956.26        21.82 o
 -18   2  13       3455.57       3408.13        41.32 o
 -16   2  13       3427.44       3459.85        39.62 o
 -14   2  13       2763.19       2767.05        21.48 o
 -12   2  13       5891.39       5974.82        32.38 o
 -10   2  13      10185.67      10636.84        45.88 o
  -8   2  13       9324.57       9704.08        42.95 o
  -6   2  13      12910.88      12961.62        53.97 o
  -4   2  13       2910.48       2684.99        18.44 o
  -2   2  13        512.61        486.71         5.46 o
   0   2  13        686.93        667.89         6.39 o
   2   2  13       1091.86        948.17         8.56 o
   4   2  13       6893.16       6834.66        36.90 o
   6   2  13       8632.94       8090.30        49.14 o
   8   2  13       2878.72       2773.68        32.07 o
  10   2  13       1813.66       1807.24        21.82 o
  12   2  13       1135.36       1188.32        24.37 o
  14   2  13       1517.68       1692.33        32.35 o
 -21   3  13         71.45         86.60        10.63 o
 -19   3  13          9.90         29.01         8.74 o
 -17   3  13         15.08         18.31         7.16 o
 -15   3  13          3.84        -11.07         5.53 o
 -13   3  13         76.09         91.30         5.68 o
 -11   3  13        241.17        325.29         7.37 o
  -9   3  13          7.10         15.65         2.84 o
  -7   3  13        135.34        185.87         4.98 o
  -5   3  13         15.96         52.91         3.31 o
  -3   3  13          8.31         14.54         2.75 o
  -1   3  13         51.91         55.53         3.10 o
   1   3  13        739.82        709.18         8.00 o
   3   3  13         94.76         90.44         3.34 o
   5   3  13          1.80         14.69         3.72 o
   7   3  13         36.07         46.06         5.75 o
   9   3  13        296.19        283.88        12.64 o
  11   3  13         34.13         28.87         7.54 o
  13   3  13         98.01        117.80        10.53 o
 -20   4  13        433.73        412.11        16.17 o
 -18   4  13       1062.20       1056.53        20.96 o
 -16   4  13       1281.80       1276.63        19.68 o
 -14   4  13       1502.03       1576.52        18.09 o
 -12   4  13       3315.50       3154.92        28.88 o
 -10   4  13       4549.57       4335.05        33.83 o
  -8   4  13       4321.94       4502.72        33.02 o
  -6   4  13       4451.36       4926.02        34.74 o
  -4   4  13        394.36        473.43         7.82 o
  -2   4  13       1465.73       1409.61        13.97 o
   0   4  13        312.32        240.34         8.08 o
   2   4  13        248.96        205.62         6.74 o
   4   4  13       1010.55        964.87        14.33 o
   6   4  13       2504.71       2488.89        28.65 o
   8   4  13       1174.20       1116.04        20.23 o
  10   4  13        564.80        495.13        17.76 o
  12   4  13        650.11        685.90        19.63 o
 -17   5  13        389.34        385.17        13.00 o
 -15   5  13       2312.76       2405.16        36.44 o
 -13   5  13       4552.91       4507.98        85.84 o
 -11   5  13       4457.76       4468.28        40.12 o
  -9   5  13       4051.02       4193.66        36.61 o
  -7   5  13       1100.64       1331.83        19.35 o
  -5   5  13        719.83        913.91        15.85 o
  -3   5  13       1678.92       1604.43        23.06 o
  -1   5  13         47.02         32.42         6.69 o
   1   5  13       1163.32       1244.84        19.44 o
   3   5  13        976.16        944.13        16.69 o
   5   5  13        107.23         69.49         6.04 o
   7   5  13        499.72        457.76        13.67 o
   9   5  13       1333.85       1529.21        26.62 o
 -16   6  13        174.90        202.33        11.01 o
 -14   6  13         97.62         75.06         7.28 o
 -12   6  13          0.76         -4.61         6.47 o
 -10   6  13         17.55         16.08         7.67 o
  -8   6  13         23.66         63.71         8.61 o
  -6   6  13         48.44         97.12         8.69 o
  -4   6  13          6.92         40.43         7.90 o
  -2   6  13        555.74        705.87        16.97 o
   0   6  13          1.05         35.03         8.51 o
   2   6  13          1.67         30.52         8.11 o
   4   6  13        141.00        122.50        10.47 o
   6   6  13        349.49        318.37        19.34 o
   8   6  13        206.08        225.38        21.29 o
 -11   7  13        250.86        291.38        16.22 o
  -9   7  13        542.81        570.40        16.74 o
  -7   7  13       1037.67        926.63        23.03 o
  -5   7  13       1472.56       1299.26        26.11 o
  -3   7  13        509.12        505.90        17.51 o
  -1   7  13         13.64         15.44         8.42 o
   1   7  13          0.02          2.62        10.53 o
   3   7  13         25.00         47.57         9.17 o
 -22   0  14       2091.01       2287.91        37.89 o
 -20   0  14       1300.34       1438.38        28.67 o
 -18   0  14       1998.52       2001.11        30.67 o
 -16   0  14       5381.34       5357.85        48.80 o
 -14   0  14       7335.52       7325.48        54.82 o
 -12   0  14        139.12        157.73         6.28 o
 -10   0  14        794.96        713.89         9.66 o
  -8   0  14        309.26        295.29         7.20 o
  -6   0  14        315.86        406.21         6.66 o
  -4   0  14       5289.99       5873.36        34.56 o
  -2   0  14      22668.31      23285.52       121.69 o
   0   0  14      18971.70      18453.32        93.05 o
   2   0  14      18611.72      17727.54        92.20 o
   4   0  14       1746.03       1792.58        18.30 o
   6   0  14       4955.50       5066.40        45.39 o
   8   0  14       8519.16       8595.98        73.94 o
  10   0  14       2972.24       3192.37        51.19 o
  12   0  14        208.04        275.38        14.74 o
 -21   1  14        339.75        368.27        13.62 o
 -19   1  14       1093.98       1213.65        16.56 o
 -17   1  14        846.05        909.26        14.85 o
 -15   1  14        167.55        131.54         5.45 o
 -13   1  14        108.25         94.65         4.60 o
 -11   1  14       2794.87       2994.51        17.34 o
  -9   1  14        314.14        397.09         5.20 o
  -7   1  14       2440.11       2455.83        12.48 o
  -5   1  14       3106.75       3324.12        15.57 o
  -3   1  14       1673.30       1605.53         9.53 o
  -1   1  14       2248.05       2112.14        11.28 o
   1   1  14       1414.42       1392.67         9.93 o
   3   1  14       6182.66       6152.12        29.11 o
   5   1  14       9328.90       9252.55        50.10 o
   7   1  14        727.82        765.52        13.18 o
   9   1  14        210.37        238.27         8.94 o
  11   1  14        422.13        443.92        12.48 o
  13   1  14        548.43        609.04        13.95 o
 -20   2  14        146.93        124.14        10.65 o
 -18   2  14        599.15        524.43        16.37 o
 -16   2  14        480.80        488.92        13.83 o
 -14   2  14        353.37        423.63         9.29 o
 -12   2  14        158.42        184.08         5.24 o
 -10   2  14       1083.40       1033.11         9.66 o
  -8   2  14       2097.37       2038.36        13.48 o
  -6   2  14         31.10         34.39         2.61 o
  -4   2  14        253.91        211.03         3.81 o
  -2   2  14       2244.70       2281.61        12.54 o
   0   2  14        437.84        553.83         6.39 o
   2   2  14       3405.90       3283.53        20.27 o
   4   2  14       3364.66       3166.56        22.34 o
   6   2  14       2671.88       2428.57        23.82 o
   8   2  14       1416.94       1395.88        21.69 o
  10   2  14        393.08        403.01        10.97 o
  12   2  14         83.75         98.93        10.57 o
 -21   3  14       1176.86       1145.79        36.64 o
 -19   3  14       2478.47       2404.05        34.19 o
 -17   3  14       2094.44       2142.79        53.55 o
 -15   3  14       1555.28       1655.50        30.07 o
 -13   3  14       2034.96       2160.73        21.24 o
 -11   3  14       2656.34       2456.54        20.80 o
  -9   3  14        618.08        727.10         8.31 o
  -7   3  14       2061.49       2229.28        14.33 o
  -5   3  14       2496.95       2527.55        16.60 o
  -3   3  14       2085.02       2037.44        14.55 o
  -1   3  14       5198.84       5423.64        30.91 o
   1   3  14       7131.92       7402.94        42.68 o
   3   3  14       5966.85       6024.92        36.64 o
   5   3  14       8315.41       8125.69        65.78 o
   7   3  14       2435.35       2288.55        30.08 o
   9   3  14       2110.71       2115.37        32.02 o
  11   3  14       1422.72       1580.78        28.15 o
 -18   4  14         47.96         39.52         8.19 o
 -16   4  14        377.68        403.81        12.28 o
 -14   4  14        278.02        383.17         9.74 o
 -12   4  14          0.83          2.64         4.87 o
 -10   4  14         23.48         73.71         5.95 o
  -8   4  14        122.04         88.02         5.44 o
  -6   4  14         26.78         47.79         4.30 o
  -4   4  14       1348.69       1279.23        13.61 o
  -2   4  14       2319.31       2346.38        21.50 o
   0   4  14       4649.37       4733.52        34.45 o
   2   4  14       4690.63       4632.78        37.49 o
   4   4  14       1460.08       1510.51        20.13 o
   6   4  14       1270.53       1257.69        19.94 o
   8   4  14       1130.48       1094.00        21.78 o
  10   4  14        420.72        514.53        20.11 o
 -17   5  14         44.40         29.22         6.98 o
 -15   5  14        212.83        194.48         9.64 o
 -13   5  14        578.51        640.49        15.07 o
 -11   5  14       1092.27       1173.81        17.52 o
  -9   5  14        247.92        292.28         9.31 o
  -7   5  14        273.98        280.69        11.20 o
  -5   5  14         29.14         94.22         8.05 o
  -3   5  14         32.20         56.96         7.73 o
  -1   5  14          1.20          2.29         5.94 o
   1   5  14        983.83        920.06        19.96 o
   3   5  14        514.62        474.24        11.99 o
   5   5  14        735.34        717.17        15.51 o
   7   5  14        253.05        192.96        10.94 o
   9   5  14        366.07        348.71        17.47 o
 -14   6  14        826.72        877.17        17.26 o
 -12   6  14         70.63         87.23         9.44 o
 -10   6  14          0.29          4.80         7.26 o
  -8   6  14         77.74         46.27         8.50 o
  -6   6  14         15.47         46.07         8.00 o
  -4   6  14        660.17        847.23        19.30 o
  -2   6  14       2510.53       2723.74        44.67 o
   0   6  14       1543.58       1645.33        29.83 o
   2   6  14       1632.64       1714.18        41.05 o
   4   6  14        838.14        836.50        25.24 o
   6   6  14       1159.73       1225.49        34.21 o
 -11   7  14         78.63         83.86        12.00 o
  -9   7  14          0.83         18.01         7.89 o
  -7   7  14        317.58        382.67        17.22 o
  -5   7  14        567.88        652.76        21.66 o
  -3   7  14        457.47        467.51        17.72 o
  -1   7  14        202.21        194.79        14.18 o
   1   7  14        197.59        166.44        15.82 o
 -21   1  15        358.29        311.85        13.68 o
 -19   1  15        378.71        355.39        13.96 o
 -17   1  15          1.28          9.07         4.78 o
 -15   1  15        413.54        309.72         7.94 o
 -13   1  15       1597.33       1464.19        14.48 o
 -11   1  15       7430.90       7530.96        38.75 o
  -9   1  15       2714.62       2798.40        15.22 o
  -7   1  15       5599.20       5621.04        25.11 o
  -5   1  15      12963.58      12924.86        51.58 o
  -3   1  15      17062.26      16659.51        64.23 o
  -1   1  15       5290.40       5119.07        24.31 o
   1   1  15       3315.68       3245.30        20.16 o
   3   1  15       5510.31       5416.27        33.08 o
   5   1  15       2222.21       2247.99        19.66 o
   7   1  15       1075.07       1156.83        16.41 o
   9   1  15        354.89        301.00        10.16 o
  11   1  15        384.88        292.51        10.77 o
 -20   2  15         23.65         24.26        10.12 o
 -18   2  15         43.56         27.73         8.49 o
 -16   2  15        122.92        108.74         6.71 o
 -14   2  15        690.10        613.73        10.96 o
 -12   2  15        544.19        428.29         7.84 o
 -10   2  15       3413.50       3400.00        22.21 o
  -8   2  15      16220.94      16438.38        95.57 o
  -6   2  15      12688.07      13095.06        63.19 o
  -4   2  15       6637.44       6627.92        31.29 o
  -2   2  15       7158.26       7111.09        32.72 o
   0   2  15      11996.94      12056.88        68.25 o
   2   2  15       2852.66       2835.99        20.07 o
   4   2  15        979.56        979.88        12.31 o
   6   2  15          2.68          7.68         4.90 o
   8   2  15         39.43         77.86         6.27 o
  10   2  15         18.87         24.19         6.13 o
  12   2  15          2.10        -10.08         8.38 o
 -19   3  15         31.91         52.31         9.37 o
 -17   3  15         43.61         32.46         8.29 o
 -15   3  15          6.28          4.39         6.44 o
 -13   3  15        239.75        224.46         7.97 o
 -11   3  15        947.33       1037.71        13.80 o
  -9   3  15        125.55        167.59         5.45 o
  -7   3  15        249.98        197.27         4.49 o
  -5   3  15        269.52        262.47         5.97 o
  -3   3  15         42.50         31.41         3.34 o
  -1   3  15          2.60          6.27         3.25 o
   1   3  15        112.75        167.40         5.41 o
   3   3  15        199.76        156.80         5.95 o
   5   3  15          0.21          5.99         5.53 o
   7   3  15          9.36         16.91         6.80 o
   9   3  15          0.12          3.07         6.75 o
  11   3  15        141.61        124.60        11.14 o
 -18   4  15          4.33         14.34         7.93 o
 -16   4  15        104.73         87.37         7.63 o
 -14   4  15          6.46         17.37         6.17 o
 -12   4  15        297.12        286.01         9.47 o
 -10   4  15       2319.84       2125.82        22.12 o
  -8   4  15       4549.67       4407.92        35.93 o
  -6   4  15       3310.24       3429.34        28.27 o
  -4   4  15       4179.49       4491.35        35.37 o
  -2   4  15       4107.46       4111.30        33.06 o
   0   4  15       9462.08       9007.24        70.28 o
   2   4  15       2015.16       1792.51        21.56 o
   4   4  15        337.72        332.85        11.33 o
   6   4  15          8.86         21.63         7.22 o
   8   4  15         80.25        117.12        10.06 o
  10   4  15          2.81         26.58        10.10 o
 -17   5  15          0.38          1.45         6.85 o
 -15   5  15        283.21        240.90        10.44 o
 -13   5  15       1341.92       1376.46        22.92 o
 -11   5  15       2331.75       2242.91        25.28 o
  -9   5  15       1672.72       1599.28        22.09 o
  -7   5  15       2430.25       2450.75        38.88 o
  -5   5  15       4658.50       5041.55        73.72 o
  -3   5  15       6186.34       6623.74        63.87 o
  -1   5  15       1887.29       1937.88        29.94 o
   1   5  15       1057.43       1082.95        24.96 o
   3   5  15       1688.14       1593.16        22.98 o
   5   5  15        885.58        984.82        19.72 o
   7   5  15         45.05         77.17         9.17 o
 -14   6  15         26.77         46.19         6.95 o
 -12   6  15          5.61         12.13         8.76 o
 -10   6  15         86.93         53.58         8.99 o
  -8   6  15        610.75        583.20        18.40 o
  -6   6  15        554.86        620.39        18.46 o
  -4   6  15          7.59         17.05        10.99 o
  -2   6  15        154.82        159.72        10.97 o
   0   6  15         49.04         24.58        10.16 o
   2   6  15         31.47         27.37        10.07 o
   4   6  15         37.96         11.48        13.87 o
  -9   7  15        161.84        204.07        12.80 o
  -7   7  15        579.43        622.67        20.83 o
  -5   7  15        741.00        691.64        22.40 o
  -3   7  15       1139.83       1052.18        31.15 o
  -1   7  15        505.56        461.13        28.40 o
 -20   0  16        460.24        477.52        18.56 o
 -18   0  16       2107.45       2184.31        36.51 o
 -16   0  16       6398.28       6504.31        75.87 o
 -14   0  16       2902.23       2828.36        28.58 o
 -12   0  16       5658.08       5477.73        57.49 o
 -10   0  16      10768.92      10592.98        78.62 o
  -8   0  16       8076.32       8147.20        59.21 o
  -6   0  16       5891.88       5927.96        37.75 o
  -4   0  16       1533.07       1455.91        14.14 o
  -2   0  16         87.65         31.55         3.72 o
   0   0  16        664.81        690.38        11.64 o
   2   0  16         58.83         69.82         5.77 o
   4   0  16        602.93        561.81        13.55 o
   6   0  16       1926.07       1810.13        39.54 o
   8   0  16       5153.74       5122.71        62.05 o
  10   0  16       2077.08       2137.49        41.59 o
 -21   1  16        224.92        170.20        10.90 o
 -19   1  16        375.60        451.49        12.01 o
 -17   1  16        244.72        322.09         9.95 o
 -15   1  16       1495.07       1511.36        17.39 o
 -13   1  16       3332.32       2986.22        24.31 o
 -11   1  16       1265.03       1128.42        10.74 o
  -9   1  16       2427.25       2507.13        15.42 o
  -7   1  16       1735.80       1961.17        12.96 o
  -5   1  16       1093.10       1191.15         9.84 o
  -3   1  16        922.76        872.02         8.75 o
  -1   1  16        219.40        152.91         4.56 o
   1   1  16        461.19        538.31         8.05 o
   3   1  16       1302.11       1168.14        13.54 o
   5   1  16       1897.12       1709.27        21.46 o
   7   1  16       1069.53        976.89        16.17 o
   9   1  16        582.77        609.30        14.17 o
  11   1  16        977.37        995.78        17.48 o
 -20   2  16          1.52         11.85        13.45 o
 -18   2  16         55.05         38.45         8.30 o
 -16   2  16       1031.39        930.12        14.07 o
 -14   2  16       1157.03       1295.14        16.58 o
 -12   2  16       1299.14       1521.44        15.50 o
 -10   2  16       1391.81       1468.27        13.37 o
  -8   2  16       3145.41       2868.78        19.73 o
  -6   2  16       3036.79       2702.42        18.84 o
  -4   2  16        553.97        510.14         6.37 o
  -2   2  16        113.16        161.82         3.97 o
   0   2  16        822.28        820.21        10.21 o
   2   2  16          4.82         25.69         4.34 o
   4   2  16         66.44         74.80         6.00 o
   6   2  16        360.09        351.15        10.27 o
   8   2  16        838.83        782.04        14.52 o
  10   2  16        304.87        274.21        11.12 o
 -19   3  16       2000.96       1967.28        31.09 o
 -17   3  16       1486.77       1457.38        25.87 o
 -15   3  16       1746.85       1749.24        34.44 o
 -13   3  16       5463.87       5704.28        61.70 o
 -11   3  16       5231.86       5546.07        47.87 o
  -9   3  16       4587.40       4572.88        30.38 o
  -7   3  16       1174.27       1049.63         9.95 o
  -5   3  16       1165.89       1030.87        10.89 o
  -3   3  16        676.54        714.05         9.66 o
  -1   3  16       2239.07       2195.67        20.03 o
   1   3  16          3.55          8.95         4.05 o
   3   3  16       2780.25       2836.72        25.65 o
   5   3  16       2052.91       1997.26        26.00 o
   7   3  16        813.93        679.69        17.97 o
   9   3  16        719.02        613.05        17.95 o
 -18   4  16        156.94        114.95        10.54 o
 -16   4  16       1298.71       1325.92        27.51 o
 -14   4  16       1726.73       1983.14        34.58 o
 -12   4  16       1388.18       1600.00        20.49 o
 -10   4  16       1135.53       1115.97        15.93 o
  -8   4  16        755.82        665.42        12.45 o
  -6   4  16       1177.15       1016.35        14.99 o
  -4   4  16        648.83        695.95        12.14 o
  -2   4  16        725.64        621.16        12.04 o
   0   4  16       1998.27       1854.96        22.79 o
   2   4  16        444.58        466.17        13.89 o
   4   4  16         90.05        107.52         8.53 o
   6   4  16        534.72        542.49        16.61 o
   8   4  16       1141.21       1086.71        24.93 o
 -15   5  16         98.85        103.66         8.76 o
 -13   5  16        773.80        734.83        15.61 o
 -11   5  16        555.46        517.24        13.11 o
  -9   5  16        457.71        501.83        11.70 o
  -7   5  16        499.23        573.51        16.97 o
  -5   5  16       2179.92       2164.19        32.47 o
  -3   5  16        481.00        427.23        17.69 o
  -1   5  16         51.26         63.45        11.38 o
   1   5  16          3.69         19.48        10.10 o
   3   5  16         17.05         26.21         7.10 o
   5   5  16          0.82         25.20         8.21 o
 -12   6  16        638.52        668.38        21.78 o
 -10   6  16       1371.53       1550.77        29.89 o
  -8   6  16       2171.84       2323.69        39.66 o
  -6   6  16       1101.52       1131.80        25.58 o
  -4   6  16        276.74        235.22        15.33 o
  -2   6  16         70.89         28.56        10.71 o
   0   6  16         30.76         11.91        11.46 o
   2   6  16         10.86          9.68        11.97 o
  -5   7  16         23.92         23.29        11.14 o
 -21   1  17        849.70        859.05        18.71 o
 -19   1  17       1134.64       1135.63        18.55 o
 -17   1  17       1829.40       1939.18        22.99 o
 -15   1  17        847.92        949.79        14.10 o
 -13   1  17         35.62         49.45         5.46 o
 -11   1  17        708.35        781.35        10.69 o
  -9   1  17        318.73        356.94         7.09 o
  -7   1  17          0.70         11.31         3.22 o
  -5   1  17       3612.51       3713.93        23.17 o
  -3   1  17       3778.11       3910.19        24.72 o
  -1   1  17       4044.14       3894.10        25.31 o
   1   1  17       4380.58       4181.42        31.23 o
   3   1  17       5484.05       5289.20        40.33 o
   5   1  17       5399.03       5293.48        45.49 o
   7   1  17       2651.25       2676.57        30.00 o
   9   1  17        659.36        743.94        15.60 o
 -20   2  17        943.94       1082.50        33.26 o
 -18   2  17        803.28        791.07        30.94 o
 -16   2  17        551.31        554.50        12.62 o
 -14   2  17       2742.65       2907.28        27.77 o
 -12   2  17        846.59       1097.44        15.54 o
 -10   2  17        212.14        137.34         5.62 o
  -8   2  17       1138.33       1184.53        12.82 o
  -6   2  17       1269.66       1422.67        13.10 o
  -4   2  17       1316.94       1499.78        12.53 o
  -2   2  17       3709.50       3605.56        22.94 o
   0   2  17       5464.81       5425.55        37.09 o
   2   2  17       6104.17       5915.42        44.51 o
   4   2  17       2603.42       2524.31        25.36 o
   6   2  17       1920.86       2010.19        26.79 o
   8   2  17       1393.05       1532.50        20.81 o
  10   2  17       2279.35       2329.51        30.45 o
 -19   3  17          0.12         -6.71         8.12 o
 -17   3  17         12.90          1.23         7.86 o
 -15   3  17         60.20         50.33         8.34 o
 -13   3  17        149.83        102.69         8.72 o
 -11   3  17         97.51         79.90         6.48 o
  -9   3  17         24.13         26.96         4.02 o
  -7   3  17         30.91         51.10         4.06 o
  -5   3  17         27.80         52.03         4.45 o
  -3   3  17        609.37        636.73        11.16 o
  -1   3  17        308.14        282.43         8.66 o
   1   3  17         39.46         25.93         5.44 o
   3   3  17         34.66         38.49         5.27 o
   5   3  17          0.16        -10.91         5.69 o
   7   3  17        169.32        197.56        11.23 o
   9   3  17         29.62         10.02         8.35 o
 -18   4  17        730.12        730.21        19.63 o
 -16   4  17        794.40        775.69        18.12 o
 -14   4  17       1398.14       1391.73        24.22 o
 -12   4  17        835.00        838.51        17.00 o
 -10   4  17         28.88         46.69         6.38 o
  -8   4  17        324.41        238.34        10.28 o
  -6   4  17         86.20         71.29         6.58 o
  -4   4  17        319.95        317.52        10.66 o
  -2   4  17       2687.48       2732.58        28.74 o
   0   4  17       1771.47       1849.77        24.29 o
   2   4  17       2433.72       2397.71        32.06 o
   4   4  17        919.61        759.71        18.50 o
   6   4  17       1159.65       1162.43        23.28 o
 -15   5  17        323.14        398.46        15.67 o
 -13   5  17          4.21          5.94         6.38 o
 -11   5  17          3.21         -4.53         5.76 o
  -9   5  17         93.43        110.35         7.60 o
  -7   5  17        158.94         99.59        10.69 o
  -5   5  17       1457.13       1462.68        32.57 o
  -3   5  17       1303.97       1524.29        33.68 o
  -1   5  17       2243.52       2447.20        44.43 o
   1   5  17       1607.55       1600.07        35.19 o
   3   5  17       1904.73       1879.03        30.36 o
   5   5  17       1909.16       1917.65        32.12 o
 -12   6  17          5.62          0.26        10.65 o
 -10   6  17        140.90        128.11        13.99 o
  -8   6  17        477.12        405.64        22.13 o
  -6   6  17        402.58        315.09        17.90 o
  -4   6  17        389.73        380.91        19.83 o
  -2   6  17          4.70          0.39        10.13 o
   0   6  17         28.52         37.95        13.47 o
 -20   0  18        227.19        297.86        15.48 o
 -18   0  18          1.21         11.80         8.22 o
 -16   0  18        282.80        330.20        14.47 o
 -14   0  18       2553.26       2791.35        34.98 o
 -12   0  18       1445.07       1447.96        20.93 o
 -10   0  18       3081.27       2742.58        36.50 o
  -8   0  18       6783.61       6376.28        65.32 o
  -6   0  18      10810.16      10646.33        88.24 o
  -4   0  18      10083.66       9770.90        87.80 o
  -2   0  18       2839.25       2841.93        39.63 o
   0   0  18       3673.61       3377.77        49.59 o
   2   0  18       5877.38       5662.51        74.00 o
   4   0  18       3688.94       3639.73        54.05 o
   6   0  18        107.79        148.29        12.50 o
   8   0  18        114.88         67.50        10.28 o
 -19   1  18          7.09         17.96         6.06 o
 -17   1  18         22.67         34.77         6.34 o
 -15   1  18         10.59         25.05         5.38 o
 -13   1  18        344.79        362.47        10.05 o
 -11   1  18       2542.60       2377.70        25.17 o
  -9   1  18       3423.81       3176.42        25.39 o
  -7   1  18       2906.91       2716.00        21.40 o
  -5   1  18       1389.87       1560.12        14.86 o
  -3   1  18       3010.68       3074.69        23.56 o
  -1   1  18       2793.05       2511.01        22.68 o
   1   1  18        317.75        260.08         8.26 o
   3   1  18         66.57         54.61         5.86 o
   5   1  18         15.86          0.17         5.77 o
   7   1  18          7.12          0.74         5.92 o
   9   1  18         25.23         34.65         6.90 o
 -20   2  18        111.64         86.63        10.92 o
 -18   2  18         19.00         12.67         8.43 o
 -16   2  18          5.23         37.28         6.08 o
 -14   2  18          4.77         27.45         5.61 o
 -12   2  18        318.91        416.00        11.02 o
 -10   2  18       1504.70       1699.43        19.19 o
  -8   2  18       1576.76       1703.03        16.91 o
  -6   2  18       1574.97       1516.69        15.69 o
  -4   2  18        923.36        853.73         9.86 o
  -2   2  18        488.70        514.29         8.52 o
   0   2  18       1324.34       1319.21        14.97 o
   2   2  18        443.50        450.14        11.17 o
   4   2  18        342.81        323.80        10.68 o
   6   2  18          0.28         -1.70         5.27 o
   8   2  18          5.26         19.57         6.34 o
 -19   3  18         19.62          2.29         8.14 o
 -17   3  18          5.86        -13.01         7.19 o
 -15   3  18        359.36        266.20        12.45 o
 -13   3  18        705.45        642.47        16.94 o
 -11   3  18       1952.14       2197.03        32.37 o
  -9   3  18       2369.06       2797.19        23.30 o
  -7   3  18       3518.71       3670.21        29.22 o
  -5   3  18       4302.10       4194.65        32.03 o
  -3   3  18       9649.67       9361.64        63.29 o
  -1   3  18       6149.29       6206.03        49.01 o
   1   3  18       2472.92       2591.44        27.35 o
   3   3  18        419.52        404.20        10.28 o
   5   3  18        260.95        251.51        13.48 o
   7   3  18        179.58        207.79        16.71 o
 -16   4  18        181.11        149.91        12.55 o
 -14   4  18        784.37        805.54        19.22 o
 -12   4  18       1202.65       1379.50        23.60 o
 -10   4  18       1220.80       1418.43        21.84 o
  -8   4  18       1738.11       1817.72        25.61 o
  -6   4  18       2430.33       2412.56        28.41 o
  -4   4  18        982.98        945.19        14.04 o
  -2   4  18        377.08        474.17        11.06 o
   0   4  18        246.48        288.47        11.96 o
   2   4  18        381.75        423.15        14.69 o
   4   4  18         89.91         86.23         9.16 o
   6   4  18          0.28          4.95         7.77 o
 -13   5  18         47.55         30.83         7.66 o
 -11   5  18        112.68         81.47         7.96 o
  -9   5  18         52.70         48.38         7.89 o
  -7   5  18        374.80        442.77        20.34 o
  -5   5  18        270.10        312.08        17.96 o
  -3   5  18        500.90        476.91        20.55 o
  -1   5  18        212.42        175.84        14.94 o
   1   5  18        143.48        135.76        15.43 o
   3   5  18         47.21         50.79         8.56 o
 -10   6  18        514.28        570.24        30.53 o
  -8   6  18       1029.03       1096.53        35.51 o
  -6   6  18       2110.93       2272.82        55.27 o
  -4   6  18       1100.54       1178.42        31.60 o
  -2   6  18        537.51        562.49        23.50 o
 -19   1  19        913.63        921.82        18.62 o
 -17   1  19       1293.46       1385.10        19.56 o
 -15   1  19       1269.60       1298.58        19.79 o
 -13   1  19       2113.75       2095.51        29.46 o
 -11   1  19       3829.16       3891.84        51.34 o
  -9   1  19       5377.57       5520.92        41.84 o
  -7   1  19       1990.25       2067.07        20.97 o
  -5   1  19        783.17        691.62        11.85 o
  -3   1  19          1.03          1.86         4.85 o
  -1   1  19          1.40         12.86         4.98 o
   1   1  19         67.52         52.05         5.98 o
   3   1  19        743.85        711.29        13.43 o
   5   1  19       1409.77       1284.99        20.04 o
   7   1  19        905.84        889.19        17.98 o
 -18   2  19        703.77        622.31        19.03 o
 -16   2  19       1950.82       1747.03        23.78 o
 -14   2  19       3160.32       3169.74        32.79 o
 -12   2  19       3321.54       3599.26        33.03 o
 -10   2  19       1072.58       1272.12        16.71 o
  -8   2  19       1137.83       1253.76        16.65 o
  -6   2  19       1106.54       1089.40        13.50 o
  -4   2  19        793.24        795.86        10.85 o
  -2   2  19        259.07        225.64         7.38 o
   0   2  19        327.56        274.85         8.90 o
   2   2  19        963.42        814.87        14.54 o
   4   2  19        523.99        427.89        11.95 o
   6   2  19        896.09        898.38        16.92 o
 -17   3  19         56.06         52.28         9.21 o
 -15   3  19         66.87         72.38         9.27 o
 -13   3  19          1.47          2.83         7.17 o
 -11   3  19          0.20         -2.05         5.00 o
  -9   3  19          7.79          0.75         4.24 o
  -7   3  19          4.35         13.75         4.70 o
  -5   3  19         53.40         82.93         6.07 o
  -3   3  19        442.00        486.63        11.41 o
  -1   3  19        415.35        308.23        10.52 o
   1   3  19         20.27          6.62         6.01 o
   3   3  19         30.57         14.35         7.11 o
   5   3  19         77.07         65.98         7.10 o
 -16   4  19       1118.34       1211.31        27.35 o
 -14   4  19       1681.29       1789.05        34.40 o
 -12   4  19       1361.82       1383.70        24.00 o
 -10   4  19        880.66        794.22        18.10 o
  -8   4  19       1162.31       1092.57        20.14 o
  -6   4  19       1342.35       1346.88        21.84 o
  -4   4  19       1059.69       1095.79        15.88 o
  -2   4  19        109.56         84.30         5.94 o
   0   4  19         31.63         29.37         7.10 o
   2   4  19         26.65         27.14         7.61 o
   4   4  19        294.23        246.65        13.54 o
 -13   5  19        652.36        678.43        18.10 o
 -11   5  19       1445.63       1399.14        26.28 o
  -9   5  19       1735.98       1727.17        28.70 o
  -7   5  19       1178.56       1264.85        35.87 o
  -5   5  19        149.81        144.24        14.50 o
  -3   5  19         20.34         11.90        10.34 o
  -1   5  19          0.06         -1.02        10.89 o
   1   5  19         75.91         73.23        10.13 o
 -18   0  20        768.65       1063.51        29.45 o
 -16   0  20        553.01        659.89        20.91 o
 -14   0  20        541.25        343.86        13.00 o
 -12   0  20        389.25        258.92        16.87 o
 -10   0  20        317.40        333.06        15.81 o
  -8   0  20        478.62        368.67        19.08 o
  -6   0  20       1090.35       1009.68        24.82 o
  -4   0  20       1435.35       1568.53        31.17 o
  -2   0  20       3224.81       3194.99        48.88 o
   0   0  20       4279.76       4115.12        59.39 o
   2   0  20       7542.56       7017.21        89.41 o
   4   0  20       6313.16       6028.97        85.84 o
   6   0  20       1016.40       1038.30        34.48 o
 -19   1  20        280.54        327.69        13.21 o
 -17   1  20        310.33        333.17        11.19 o
 -15   1  20        153.91        151.87         8.46 o
 -13   1  20         18.03          2.22         5.76 o
 -11   1  20         95.93        126.71         7.77 o
  -9   1  20        218.76        189.39         7.66 o
  -7   1  20        227.37        166.24         7.65 o
  -5   1  20        853.25        751.38        15.61 o
  -3   1  20        837.03        928.91        16.55 o
  -1   1  20        935.15       1002.88        16.73 o
   1   1  20        587.76        563.83        13.16 o
   3   1  20        109.60         82.28         8.10 o
   5   1  20        361.19        355.68        12.05 o
 -18   2  20        356.30        307.69        11.56 o
 -16   2  20         88.25        104.15         8.09 o
 -14   2  20        163.71        217.29         9.07 o
 -12   2  20         58.28         93.44         7.30 o
 -10   2  20          4.41         -6.30         5.30 o
  -8   2  20         49.56         75.40         6.65 o
  -6   2  20        300.67        353.10         9.90 o
  -4   2  20        193.51        163.93         6.79 o
  -2   2  20         66.45         36.13         5.75 o
   0   2  20        386.30        370.19        11.45 o
   2   2  20        779.53        783.10        15.44 o
   4   2  20        245.07        254.59         9.96 o
   6   2  20        189.38        148.71         8.68 o
 -17   3  20        979.53        966.08        23.29 o
 -15   3  20       1312.20       1522.46        26.80 o
 -13   3  20        510.32        694.48        17.94 o
 -11   3  20         11.59          2.77         5.33 o
  -9   3  20         69.37         95.04         5.76 o
  -7   3  20        151.88        219.97         8.13 o
  -5   3  20       1269.79       1226.32        17.10 o
  -3   3  20       3341.97       3244.46        32.34 o
  -1   3  20       4560.10       4463.98        44.71 o
   1   3  20       2133.36       2204.65        26.93 o
   3   3  20       1267.37       1336.20        27.36 o
 -14   4  20         67.71         56.00         9.70 o
 -12   4  20          7.79          0.89         7.33 o
 -10   4  20         39.70         44.92         7.85 o
  -8   4  20        500.38        602.27        15.95 o
  -6   4  20        717.54        788.03        17.28 o
  -4   4  20        900.96        909.60        17.01 o
  -2   4  20        441.45        438.27        12.39 o
   0   4  20        457.45        512.23        16.24 o
   2   4  20        746.36        840.59        21.47 o
 -11   5  20        138.21        162.79        10.77 o
  -9   5  20         83.23        139.96        10.39 o
  -7   5  20         79.35         94.78        15.58 o
  -5   5  20          4.11        -11.41        11.58 o
  -3   5  20         68.61         80.82        17.05 o
  -1   5  20         31.45         13.96        14.43 o
 -17   1  21         47.34         42.00         6.88 o
 -15   1  21        141.50        112.36         7.93 o
 -13   1  21        689.81        605.50        13.94 o
 -11   1  21       2130.70       1981.40        28.32 o
  -9   1  21       3326.19       3423.97        32.51 o
  -7   1  21       2980.68       3051.82        37.18 o
  -5   1  21       1619.56       1626.55        22.78 o
  -3   1  21       1948.16       1759.24        23.91 o
  -1   1  21       1820.28       1762.29        23.97 o
   1   1  21       1306.06       1325.58        20.59 o
   3   1  21        794.05        854.16        18.14 o
   5   1  21         18.95         17.90         8.49 o
 -16   2  21        229.83        136.95         8.69 o
 -14   2  21        754.56        628.98        13.84 o
 -12   2  21       1275.77       1276.12        18.82 o
 -10   2  21       1307.98       1347.21        19.34 o
  -8   2  21       1409.37       1546.07        21.41 o
  -6   2  21       4108.59       4211.48        41.34 o
  -4   2  21       4223.73       4132.83        40.36 o
  -2   2  21       2348.76       2387.37        26.18 o
   0   2  21       1135.13       1134.72        18.44 o
   2   2  21        173.70        198.74         9.25 o
   4   2  21         21.12         41.85         6.69 o
 -15   3  21        131.85        133.66        11.68 o
 -13   3  21         79.10         54.33         9.54 o
 -11   3  21          2.83        -10.01         5.01 o
  -9   3  21        186.90        202.12         8.52 o
  -7   3  21        100.12        148.36         7.63 o
  -5   3  21         10.09          6.21         5.62 o
  -3   3  21         20.48         25.66         6.72 o
  -1   3  21         17.56         15.44         6.41 o
   1   3  21          2.07          2.19         7.15 o
 -12   4  21        175.12        187.66        11.33 o
 -10   4  21        382.80        382.67        15.85 o
  -8   4  21       1299.08       1229.39        23.11 o
  -6   4  21       1622.69       1591.63        25.81 o
  -4   4  21       1488.12       1571.82        23.54 o
  -2   4  21       1132.76       1119.77        20.08 o
   0   4  21        446.39        372.25        15.13 o
 -16   0  22       1052.52       1300.48        38.39 o
 -14   0  22       1943.38       1983.88        42.55 o
 -12   0  22       3119.69       2875.96        48.95 o
 -10   0  22       3819.97       3665.23        54.89 o
  -8   0  22       2040.51       1848.74        37.91 o
  -6   0  22        219.57        238.53        14.97 o
  -4   0  22        245.45        274.13        15.66 o
  -2   0  22         16.71         18.17         9.14 o
   0   0  22       1117.70       1141.73        28.20 o
   2   0  22       1492.83       1463.64        32.52 o
 -15   1  22        534.49        712.22        14.97 o
 -13   1  22        338.97        389.93        13.33 o
 -11   1  22        222.79        169.22         9.38 o
  -9   1  22         54.22         20.75         6.11 o
  -7   1  22        240.87        247.36        10.53 o
  -5   1  22        234.04        242.48        10.39 o
  -3   1  22          9.18          8.72         6.27 o
  -1   1  22          1.39         14.99         6.53 o
   1   1  22          8.70          3.28         6.52 o
   3   1  22        169.76        151.32        10.88 o
 -16   2  22        166.87         97.57         8.25 o
 -14   2  22        170.92        118.95         7.92 o
 -12   2  22        433.08        522.56        13.20 o
 -10   2  22        292.37        409.65        12.08 o
  -8   2  22        128.32        137.70         8.50 o
  -6   2  22        310.77        249.40        10.28 o
  -4   2  22        314.04        275.94        11.64 o
  -2   2  22        210.73        247.59        10.23 o
   0   2  22         15.66         17.09         6.38 o
   2   2  22         69.15         59.54         7.16 o
 -13   3  22       1619.45       1829.31        31.10 o
 -11   3  22       1134.25       1291.29        20.75 o
  -9   3  22       1124.50       1127.41        19.14 o
  -7   3  22       1218.97       1255.41        19.33 o
  -5   3  22        340.64        358.27        11.97 o
  -3   3  22         16.33         14.41         6.56 o
  -1   3  22        152.55        119.38         8.48 o
 -10   4  22        367.88        503.15        17.35 o
  -8   4  22        159.19        176.86        11.11 o
  -6   4  22          8.30          2.63         8.35 o
  -4   4  22          0.63         -7.62         6.09 o
 -15   1  23        372.52        358.43        14.68 o
 -13   1  23         41.17         56.24         7.33 o
 -11   1  23         22.88          4.14         6.79 o
  -9   1  23         65.61         43.37         7.03 o
  -7   1  23        272.12        268.87        11.20 o
  -5   1  23        451.39        440.85        13.23 o
  -3   1  23        629.53        634.09        15.27 o
  -1   1  23       1476.06       1305.03        21.21 o
   1   1  23       2597.44       2562.62        34.94 o
 -14   2  23         59.50         76.25         7.85 o
 -12   2  23         73.21         89.09         7.53 o
 -10   2  23         32.60         13.60         6.30 o
  -8   2  23        394.66        358.15        11.97 o
  -6   2  23        896.28        914.53        17.25 o
  -4   2  23       2070.94       1941.97        41.80 o
  -2   2  23       1866.83       1752.68        24.86 o
 -11   3  23        140.83         86.56         8.38 o
  -9   3  23         29.18         31.59         7.10 o
  -7   3  23        133.30        141.45         8.24 o
  -5   3  23         75.18         84.96         7.81 o
  -3   3  23          0.99         -3.34         6.27 o
 -12   0  24       2575.31       2794.02        46.60 o
 -10   0  24       2278.81       2272.29        41.48 o
  -8   0  24       1611.32       1542.15        33.24 o
  -6   0  24       1478.11       1431.82        32.08 o
  -4   0  24       1478.30       1671.87        35.07 o
  -2   0  24        794.48        874.02        30.40 o
 -11   1  24         45.43         65.47         9.25 o
  -9   1  24        430.63        346.03        11.96 o
  -7   1  24        593.44        597.93        14.97 o
  -5   1  24        757.95        909.26        17.87 o
  -3   1  24        612.58        686.60        15.96 o
 -10   2  24        128.58        114.40         8.28 o
  -8   2  24        198.14        205.97        10.04 o
  -6   2  24        434.61        399.37        13.45 o
  -4   2  24        929.10        811.77        21.79 o
                                                
